# Supplementary material for: An ancestral function of strigolactones as symbiotic rhizosphere signals
Source: Nat Commun. 2022 Jul 8;13:3974. doi: 10.1038/s41467-022-31708-3 (PMC9270392; doi:10.1038/s41467-022-31708-3)
Supplement: Supplementary file 4 — Supplementary Data 1 [file 41467_2022_31708_MOESM4_ESM.xlsx]

## Sheet: Species used in Fig. S1
Supplementary Table 1. Species used in the Phylogenetic analysis.
abbreviation	Species name	Group	Order	Family	Source	AM symbiosis
Abilas	Abies lasiocarpa	Gymnosperms	Pinales	Pinaceae	1KP	0
Acmpan	Acmopyle pancheri	Gymnosperms	Pinales	Podocarpaceae	1KP	ND
Adiale	Adiantum aleuticum	Leptosporangiate	Polypodiales	Pteridaceae	1KP	1
Adirad	Adiantum raddianum	Leptosporangiate	Polypodiales	Pteridaceae	1KP	1
Agamac	Agathis macrophylla	Gymnosperms	Pinales	Araucariaceae	1KP	1
Agarob	Agathis robusta	Gymnosperms	Pinales	Araucariaceae	1KP	1
Alnglu	Alnus glutinosa	Angiosperms	Fagales	Betulaceae	10.1126/science.aat1743	1
Ambtri	Amborella trichopoda	Angiosperms	Amborellales	Amborellaceae	10.1126/science.1241089	1
Amearg	Amentotaxus argotaenia	Gymnosperms	Pinales	Taxaceae	1KP	1
Anacom	Ananas comosus	Angiosperms	Bromeliales	Bromeliaceae	10.1038/ng.3435	1
Andrup	Andreaea rupestris	Mosses	Andreaeales	Andreaeaceae	1KP	0
Anetom	Anemia tomentosa	Leptosporangiate	Schizaeales	Anemiaceae	1KP	1
Angeve	Angiopteris evecta	Eusporangiate	Marattiales	Marattiaceae	1KP	1
Anoatt	Anomodon attenuatus	Mosses	Hypnales	Anomodontaceae	1KP	0
Antang	Anthoceros angustus	Hornworts	Anthocerotales	Anthocerotaceae	1KP	1
Aposhe	Apostasia shenzhenica	Angiosperms	Asparagales	Orchidaceae	10.1038/nature23897	0
Arahal	Arabidopsis halleri	Angiosperms	Brassicales	Brassicaceae	Unpublished - Phytozome	0
Aralyr	Arabidopsis lyrata	Angiosperms	Brassicales	Brassicaceae	10.1038/ng.807	0
Aratha	Arabidopsis thaliana	Angiosperms	Brassicales	Brassicaceae	10.1093/nar/gkr1090	0
Aradur	Arachis duranensis	Angiosperms	Fabales	Fabaceae	10.1038/ng.3517	1
Arahyp	Arachis hypogaea	Angiosperms	Fabales	Fabaceae	Unpublished - peanutbase.org	1
Araipa	Arachis ipaensis	Angiosperms	Fabales	Fabaceae	10.1038/ng.3517	1
Ararul	Araucaria rulei	Gymnosperms	Pinales	Araucariaceae	1KP	1
Argniv	Argyrochosma nivea	Leptosporangiate	Polypodiales	Pteridaceae	1KP	ND
Aspnid	Asplenium nidus	Leptosporangiate	Polypodiales	Aspleniaceae	1KP	0
Asppla	Asplenium platyneuron	Leptosporangiate	Polypodiales	Aspleniaceae	1KP	1
Athcup	Athrotaxis cupressoides	Gymnosperms	Pinales	Cupressaceae	1KP	1
Athfil	Athyrium filix-femina	Leptosporangiate	Polypodiales	Dryopteridaceae	1KP	1
Atrang	Atrichum angustatum	Mosses	Polytrichales	Polytrichaceae	1KP	0
Aulhet	Aulacomnium heterostichum	Mosses	Aulacomniales	Aulacomniaceae	1KP	0
Auschi	Austrocedrus chilensis	Gymnosperms	Pinales	Cupressaceae	1KP	1
Ausspi	Austrotaxus spicata	Gymnosperms	Pinales	Taxaceae	1KP	1
Azocar	Azolla cf. caroliniana	Leptosporangiate	Salviniales	Salviniaceae	1KP	0
Azofil	Azolla filiculoides	Leptosporangiate	Salviniales	Salviniaceae	10.1038/s41477-018-0188-8	0
Barbar	Barbilophozia barbata	Liverworts	Jungermanniales	Anastrophyllaceae	1KP	0
Baztri	Bazzania trilobata	Liverworts	Jungermanniales	Lepidoziaceae	1KP	0
Begfuc	Begonia fuchsioides	Angiosperms	Cucurbitales	Begoniaceae	10.1126/science.aat1743	1
Betvul	Beta vulgaris ssp. vulgaris KWS2320	Angiosperms	Caryophyllales	Amaranthaceae	10.1038/nature12817	0
Blasp.	Blasia sp.	Liverworts	Blasiales	Blasiaceae	1KP	0
Blespi	Blechnum spicant	Leptosporangiate	Polypodiales	Blechnaceae	1KP	1
Boestr	Boechera stricta	Angiosperms	Brassicales	Brassicaceae	Unpublished - Phytozome	0
Bolrep	Bolbitis repanda	Leptosporangiate	Polypodiales	Dryopteridaceae	1KP	0
Botvir	Botrypus virginianus	Eusporangiate	Ophioglossales	Ophioglossaceae	1KP	1
Bradis	Brachypodium distachyon	Angiosperms	Poales	Poaceae	10.1038/nature08747	1
Braolecap	Brassica oleraceae capitata	Angiosperms	Brassicales	Brassicaceae	10.1038/ncomms4930	0
Brarap	Brassica rapa FPsc	Angiosperms	Brassicales	Brassicaceae	Unpublished - Phytozome	0
Bryarg	Bryum argenteum	Mosses	Bryales	Bryaceae	1KP	0
Buxaph	Buxbaumia aphylla	Mosses	Buxbaumiales	Buxbaumiaceae	1KP	0
Cajcaj	Cajanus cajan	Angiosperms	Fabales	Fabaceae	10.1038/nbt.2022.	1
Calcor	Calliergon cordifolium	Mosses	Hypnales	Calliergonaceae	1KP	0
Calgra	Callitris gracilis	Gymnosperms	Pinales	Cupressaceae	1KP	1
Calmac	Callitris macleayana	Gymnosperms	Pinales	Cupressaceae	1KP	1
Caldec	Calocedrus decurrens	Gymnosperms	Pinales	Cupressaceae	1KP	1
Calfis	Calypogeia fissa	Liverworts	Jungermanniales	Calypogeiaceae	1KP	0
Capgra	Capsella grandiflora	Angiosperms	Brassicales	Brassicaceae	10.1038/ng.2669	0
Caprub	Capsella rubella	Angiosperms	Brassicales	Brassicaceae	10.1038/ng.2669	0
Capann	Capsicum annuum cvCM334	Angiosperms	Solanales	Solanaceae	10.1038/ng.2877	1
Carpap	Carica papaya	Angiosperms	Brassicales	Caricaceae	10.1038/nature06856	1
Casmol	Castanea mollissima	Angiosperms	Fagales	Fagaceae	unpublished	1
Casaus	Castanospermum australe	Angiosperms	Fabales	Fabaceae	10.1126/science.aat1743	1
Casgla	Casuarina glauca	Angiosperms	Fagales	Casuarinaceae	10.1126/science.aat1743	1
Catagr	Cathaya argyrophylla	Gymnosperms	Pinales	Pinaceae	1KP	0
Cedlib	Cedrus libani	Gymnosperms	Pinales	Pinaceae	1KP	0
Cephar	Cephalotaxus harringtonia	Gymnosperms	Pinales	Cephalotaxaceae	1KP	1
Cepfol	Cephalotus follicularis	Angiosperms	Oxalidales	Cephalotaceae	10.1038/s41559-016-0059	0
Cerpur	Ceratodon purpureus	Mosses	Dicranales	Dicranaceae	1KP	0
Cercan	Cercis canadensis	Angiosperms	Fabales	Caesalpiniaceae	10.1126/science.aat1743	1
Chafas	Chamaecrista fasciculata	Angiosperms	Fabales	Fabaceae	10.1126/science.aat1743	1
Chalaw	Chamaecyparis lawsoniana	Gymnosperms	Pinales	Cupressaceae	1KP	1
Chequi	Chenopodium quinoa	Angiosperms	Caryophyllales	Amaranthaceae	10.1038/nature21370	0
Cicari	Cicer arietinum ICC4958	Angiosperms	Fabales	Fabaceae	10.1038/srep12806	1
Citlan	Citrullus lanatus subsp. vulgaris 97103	Angiosperms	Cucurbitales	Cucurbitaceae	10.1038/ng.2470	1
Citcle	Citrus clementina	Angiosperms	Sapindales	Rutaceae	10.1038/nbt.2906	1
Citsin	Citrus sinensis	Angiosperms	Sapindales	Rutaceae	10.1038/nbt.2906	1
Anocla	Claopodium rostratum	Mosses	Hypnales	Hypnaceae	1KP	0
Cliden	Climacium dendroides	Mosses	Hypnales	Climaciaceae	1KP	0
Concon	Conocephalum conicum	Liverworts	Marchantiales	Conocephalaceae	1KP	1
Creven	Crepidomanes venosum	Leptosporangiate	Hymenophyllales	Hymenophyllaceae	1KP	0
Cryacr	Cryptogramma acrostichoides	Leptosporangiate	Polypodiales	Pteridaceae	1KP	0
Cryjap	Cryptomeria japonica	Gymnosperms	Pinales	Cupressaceae	1KP	1
Cucmel	Cucumis melo	Angiosperms	Cucurbitales	Cucurbitaceae	10.1073/pnas.1205415109	1
Cucsat	Cucumis sativus PI183967	Angiosperms	Cucurbitales	Cucurbitaceae	10.1038/ng.2801	1
Cucmax	Cucurbita maxima	Angiosperms	Cucurbitales	Cucurbitaceae	10.1016/j.molp.2017.09.003	1
Cucmos	Cucurbita moschata	Angiosperms	Cucurbitales	Cucurbitaceae	10.1016/j.molp.2017.09.004	1
Cucpep	Cucurbita pepo	Angiosperms	Cucurbitales	Cucurbitaceae	Unpublished - cucurbitgenomics.org	1
Culmac	Culcita macrocarpa	Leptosporangiate	Cyatheales	Culcitaceae	1KP	1
Cunlan	Cunninghamia lanceolata	Gymnosperms	Pinales	Cupressaceae	1KP	1
Cupdup	Cupressus dupreziana	Gymnosperms	Pinales	Cupressaceae	1KP	1
Cyaspi	Cyathea (Alsophila) spinulosa	Leptosporangiate	Cyatheales	Cyatheaceae	1KP	1
Cycmic	Cycas micholitzii	Gymnosperms	Cycadales	Cycadaceae	Unpublished - gymno-plaza	1
Cycmic	Cycas micholitzii	Gymnosperms	Cycadales	Cycadaceae	1KP	1
Cysfra	Cystopteris fragilis	Leptosporangiate	Polypodiales	Cystopteridaceae	1KP	1
Cyspro	Cystopteris protrusa	Leptosporangiate	Polypodiales	Cystopteridaceae	1KP	1
Cysree	Cystopteris reevesiana	Leptosporangiate	Polypodiales	Cystopteridaceae	1KP	1
Cysuta	Cystopteris utahensis	Leptosporangiate	Polypodiales	Cystopteridaceae	1KP	1
Daccom	Dacrycarpus compactus	Gymnosperms	Pinales	Podocarpaceae	1KP	1
Dacbal	Dacrydium balansae	Gymnosperms	Pinales	Podocarpaceae	1KP	1
Datglo	Datisca glomerata	Angiosperms	Cucurbitales	Dasticaceae	10.1126/science.aat1743	1
Daucar	Daucus carota	Angiosperms	Apiales	Apiaceae	10.1038/ng.3565	1
Davfej	Davallia fejeensis	Leptosporangiate	Polypodiales	Davalliaceae	1KP	ND
Dencat	Dendrobium catenatum	Angiosperms	Asparagales	Orchidaceae	10.1038/nature23897	0
Denobs	Dendrolycopodium obscurum	Lycophytes	Lycopodiales	Lycopodiaceae	1KP	0
Dendav	Dennstaedtia davallioides	Leptosporangiate	Polypodiales	Dennstaedtiaceae	1KP	1
Deplob	Deparia lobato-crenata	Leptosporangiate	Polypodiales	Athyriaceae	1KP	ND
Diacar	Dianthus caryophyllus	Angiosperms	Caryophyllales	Caryophyllaceae	10.1093/dnares/dst053	0
Dicsco	Dicranum scoparium	Mosses	Dicranales	Dicranaceae	1KP	0
Didtru	Didymochlaena truncatula	Leptosporangiate	Polypodiales	Hypodematiaceae	1KP	ND
Dioedu	Dioon edule	Gymnosperms	Cycadales	Zamiaceae	1KP	1
Dipdig	Diphasiastrum digitatum	Lycophytes	Lycopodiales	Lycopodiaceae	1KP	1
Dipfol	Diphyscium foliosum	Mosses	Diphysciales	Diphysciaceae	1KP	0
Dipwic	Diplazium wichurae	Leptosporangiate	Polypodiales	Athyriaceae	1KP	1
Dipcon	Dipteris conjugata	Leptosporangiate	Gleicheniales	Dipteridaceae	1KP	ND
Distri	Discaria trinervis	Angiosperms	Rosales	Rhamnaceae	10.1126/science.aat1743	1
Disarc	Diselma archeri	Gymnosperms	Pinales	Cupressaceae	1KP	1
Drydru	Dryas drummondii	Angiosperms	Rosales	Rosaceae	10.1126/science.aat1743	1
Encstr	Encalypta streptocarpa	Mosses	Funariales	Encalyptaceae	1KP	0
Encbar	Encephalartos barteri	Gymnosperms	Cycadales	Zamiaceae	1KP	1
Ephsin	Ephedra sinica	Gymnosperms	Ephedrales	Ephedraceae	1KP	1
Equdif	Equisetum diffusum	Eusporangiate	Equisetales	Equisetaceae	1KP	1
Equhye	Equisetum hyemale	Eusporangiate	Equisetales	Equisetaceae	1KP	1
Eutsal	Eutrema salsugineum	Angiosperms	Brassicales	Brassicaceae	10.3389/fpls.2013.00046	0
Faltax	Falcatifolium taxoides	Gymnosperms	Pinales	Podocarpaceae	1KP	1
Fokhod	Fokienia hodginsii	Gymnosperms	Pinales	Cupressaceae	1KP	1
Fonant	Fontinalis antipyretica	Mosses	Isobryales	Fontinalaceae	1KP	0
Fraves	Fragaria vesca	Angiosperms	Rosales	Rosaceae	10.1093/gigascience/gix124	1
Fraana	Fragaria x ananassa	Angiosperms	Rosales	Rosaceae	Unpublished - rosaceae.org	1
Fraexc	Fraxinus excelsior	Angiosperms	Lamiales	Oleaceae	doi:10.1038/nature20786	1
Frusp.	Frullania sp.	Liverworts	Porellales	Frullaniaceae	1KP	ND
Fruspp	Frullania spp.	Liverworts	Porellales	Frullaniaceae	1KP	ND
Gagari	Gaga arizonica	Leptosporangiate	Polypodiales	Pteridaceae	1KP	ND
Ginbil	Ginkgo biloba	Gymnosperms	Ginkgoales	Ginkgoaceae	10.1186/s13742-016-0154-1	1
Ginbil	Ginkgo biloba	Gymnosperms	Ginkgoales	Ginkgoaceae	1KP	1
Glymax	Glycine max	Angiosperms	Fabales	Fabaceae	10.1038/nature08670	1
Glypen	Glyptostrobus pensilis	Gymnosperms	Pinales	Cupressaceae	1KP	1
Gnemon	Gnetum montanum	Gymnosperms	Gnetales	Gnetaceae	1KP	0
Gnemon	Gnetum montanum	Gymnosperms	Gnetales	Gnetaceae	10.5061/dryad.0vm37	0
Gosrai	Gossypium raimondii	Angiosperms	Malvales	Malvaceae	10.1038/nature11798	1
Gymdry	Gymnocarpium dryopteris	Leptosporangiate	Polypodiales	Cystopteridaceae	1KP	1
Halbid	Halocarpus bidwillii	Gymnosperms	Pinales	Podocarpaceae	1KP	1
Hedcil	Hedwigia ciliata	Mosses	Hedwigiales	Hedwigiaceae	1KP	0
Helann	Helianthus annuus	Angiosperms	Asterales	Asteraceae	10.1038/nature22380	1
Hompyc	Homalosorus pycnocarpos	Leptosporangiate	Polypodiales	Aspleniaceae	1KP	ND
Horvul	Hordeum vulgare	Angiosperms	Poales	Poaceae	10.1038/nature22043 / 10.1038/sdata.2017.44	1
Humlup	Humulus lupulus	Angiosperms	Rosales	Cannabaceae	10.1093/pcp/pcu169	1
Hupluc	Huperzia lucidula	Lycophytes	Lycopodiales	Lycopodiaceae	1KP	1
Hupmyr	Huperzia myrsinites	Lycophytes	Lycopodiales	Lycopodiaceae	1KP	1
Hupsel	Huperzia selago	Lycophytes	Lycopodiales	Lycopodiaceae	1KP	1
Hupsqu	Huperzia squarrosa	Lycophytes	Lycopodiales	Lycopodiaceae	1KP	1
Hymbiv	Hymenophyllum bivalve	Leptosporangiate	Hymenophyllales	Hymenophyllaceae	1KP	0
Hymcup	Hymenophyllum cupressiforme	Leptosporangiate	Hymenophyllales	Hymenophyllaceae	1KP	0
Isoesp.	Isoetes sp.	Lycophytes	Isoëtales	Isoëtaceae	1KP	ND
Isoteg	Isoetes tegetiformans	Lycophytes	Isoëtales	Isoëtaceae	1KP	ND
Jugreg	Juglans regia	Angiosperms	Fagales	Juglandaceae	10.1111/tpj.13207	1
Junsco	Juniperus scopulorum	Gymnosperms	Pinales	Cupressaceae	1KP	1
Keteve	Keteleeria evelyniana	Gymnosperms	Pinales	Pinaceae	1KP	0
Lagfra	Lagarostrobos franklinii	Gymnosperms	Pinales	Podocarpaceae	1KP	1
Lagsic	Lagenaria siceraria	Angiosperms	Cucurbitales	Cucurbitaceae	10.1111/tpj.13722	1
Larspe	Larix speciosa	Gymnosperms	Pinales	Pinaceae	1KP	0
Leidus	Leiosporoceros dussii	Hornworts	Leiosporocerotales	Leiosporocerotaceae	1KP	0
Lepsp.	Lepidothamnus sp.	Gymnosperms	Pinales	Podocarpaceae	1KP	1
Leualb	Leucobryum albidum	Mosses	Dicranales	Leucobryaceae	1KP	0
Leugla	Leucobryum glaucum	Mosses	Dicranales	Leucobryaceae	1KP	0
Leubra	Leucodon brachypus	Mosses	Hypnales	Leucodontaceae	1KP	0
Leujul	Leucodon julaceus	Mosses	Hypnales	Leucodontaceae	1KP	0
Leuimm	Leucostegia immersa	Leptosporangiate	Polypodiales	Hypodematiaceae	1KP	ND
Linlin	Lindsaea linearis	Leptosporangiate	Polypodiales	Lindsaeaceae	1KP	1
Linmic	Lindsaea microphylla	Leptosporangiate	Polypodiales	Lindsaeaceae	1KP	1
Loebre	Loeskeobryum brevirostre	Mosses	Hypnales	Hylocomiaceae	1KP	0
Lotjap	Lotus japonicus	Angiosperms	Fabales	Fabaceae	10.1093/dnares/dsn008	1
Luncru	Lunularia cruciata	Liverworts	Marchantiales	Lunulariaceae	1KP	1
Lupang	Lupinus angustifolius	Angiosperms	Fabales	Fabaceae	10.1111/pbi.12615	0
Lycapp	Lycopodiella appressa	Lycophytes	Lycopodiales	Lycopodiaceae	1KP	1
Lycann	Lycopodium annotinum	Lycophytes	Lycopodiales	Lycopodiaceae	1KP	1
Lycdeu	Lycopodium deuterodensum	Lycophytes	Lycopodiales	Lycopodiaceae	1KP	1
Lygjap	Lygodium japonicum	Leptosporangiate	Schizaeales	Lygodiaceae	1KP	1
Maldom	Malus domestica	Angiosperms	Rosales	Rosaceae	Unpublished - rosaceae.org	1
Manesc	Manihot esculenta	Angiosperms	Malpighiales	Euphorbiaceae	10.1038/nbt.3535	1
Mancol	Manoao colensoi	Gymnosperms	Pinales	Podocarpaceae	1KP	1
Marsp.	Marattia sp.	Eusporangiate	Marattiales	Marattiaceae	1KP	1
Marema	Marchantia emarginata	Liverworts	Marchantiales	Marchantiaceae	1KP	1
Marpal	Marchantia paleacea	Liverworts	Marchantiales	Marchantiaceae	This study	1
Marpal	Marchantia paleacea	Liverworts	Marchantiales	Marchantiaceae	1KP	1
Marpol	Marchantia polymorpha	Liverworts	Marchantiales	Marchantiaceae	10.1016/j.cell.2017.09.030	0
Marpol	Marchantia polymorpha	Liverworts	Marchantiales	Marchantiaceae	1KP	0
Medtru	Medicago truncatula	Angiosperms	Fabales	Fabaceae	10.1038/s41477-018-0286-7	1
Megfla	Megaceros flagellaris	Hornworts	Dendrocerotales	Dendrocerotaceae	1KP	0
Metgly	Metasequoia glyptostroboides	Gymnosperms	Pinales	Cupressaceae	1KP	1
Metcra	Metzgeria crassipilis	Liverworts	Metzgeriales	Metzgeriaceae	1KP	0
Micdec	Microbiota decussata	Gymnosperms	Pinales	Cupressaceae	1KP	1
Mictet	Microcachrys tetragona	Gymnosperms	Pinales	Podocarpaceae	1KP	1
Mimpud	Mimosa pudica	Angiosperms	Fabales	Fabaceae	10.1126/science.aat1743	1
Mixspe	mixed species	Liverworts	NA	NA	1KP	ND
Momcha	Momordica charantia	Angiosperms	Cucurbitales	Cucurbitaceae	Unpublished - NCBI	1
Mongot	Monoclea gottschei	Liverworts	Marchantiales	Monocleaceae	1KP	1
Mornot	Morus notabilis	Angiosperms	Rosales	Moraceae	10.1038/ncomms3445	1
Musacu	Musa acuminata	Angiosperms	Zingiberales	Zingiberaceae	10.1093/database/bat035	1
Myrruf	Myriopteris rufa	Leptosporangiate	Polypodiales	Pteridaceae	1KP	1
Nagnag	Nageia nagi	Gymnosperms	Pinales	Podocarpaceae	1KP	1
Necdou	Neckera douglasii	Mosses	Hypnales	Neckeraceae	1KP	0
Nelnuc	Nelumbo nucifera	Angiosperms	Proteales	Nelumbonaceae	10.1186/gb-2013-14-5-r41	0
Neopan	Neocallitropsis pancheri	Gymnosperms	Pinales	Cupressaceae	1KP	1
Nepexa	Nephrolepis exaltata	Leptosporangiate	Polypodiales	Nephrolepidaceae	1KP	1
Nicben	Nicotiana benthamiana	Angiosperms	Solanales	Solanaceae	10.1094/MPMI-06-12-0148-TA	1
Nissch	Nissolia schottii	Angiosperms	Fabales	Fabaceae	10.1126/science.aat1743	1
Notaen	Nothoceros aenigmaticus	Hornworts	Dendrocerotales	Dendrocerotaceae	1KP	ND
Notvin	Nothoceros vincentianus	Hornworts	Dendrocerotales	Dendrocerotaceae	1KP	1
Notmon	Notholaena montieliae	Leptosporangiate	Polypodiales	Pteridaceae	1KP	ND
Notlon	Nothotsuga longibracteata	Gymnosperms	Pinales	Pinaceae	1KP	0
Odopro	Odontoschisma prostratum	Liverworts	Jungermanniales	Cephaloziaceae	1KP	0
Onosen	Onoclea sensibilis	Leptosporangiate	Polypodiales	Onocleaceae	1KP	1
Ophpet	Ophioglossum petiolatum	Eusporangiate	Ophioglossales	Ophioglossaceae	1KP	1
Ophvul	Ophioglossum vulgatum	Eusporangiate	Ophioglossales	Ophioglossaceae	1KP	1
Ortlye	Orthotrichum lyellii	Mosses	Orthotrichales	Orthotrichaceae	1KP	0
Orysat	Oryza sativa	Angiosperms	Poales	Poaceae	10.1093/nar/gkl976	1
Osmjav	Osmunda javanica	Leptosporangiate	Osmundales	Osmundaceae	1KP	1
Osmreg	Osmunda regalis	Leptosporangiate	Osmundales	Osmundaceae	1KP	1
Osmsp.	Osmunda sp.	Leptosporangiate	Osmundales	Osmundaceae	1KP	1
Osmcin	Osmundastrum cinnamomeum	Leptosporangiate	Osmundales	Osmundaceae	1KP	1
Pallye	Pallavicinia lyellii	Liverworts	Pallaviciniales	Pallaviciniaceae	1KP	1
Pappap	Papuacedrus papuana	Gymnosperms	Pinales	Cupressaceae	1KP	1
Parcor	Parahemionitis cordata	Leptosporangiate	Polypodiales	Pteridaceae	1KP	1
Parhal	Paraphymatoceros hallii	Hornworts	Notothyladales	Notothyladaceae	1KP	0
Parust	Parasitaxus usta	Gymnosperms	Pinales	Podocarpaceae	1KP	ND
Parand	Parasponia andersonii	Angiosperms	Rosales	Cannabaceae	10.1073/pnas.1721395115	1
Pelepi	Pellia cf. epiphylla	Liverworts	Pelliales	Pelliaceae	1KP	1
Pelnee	Pellia neesiana	Liverworts	Pelliales	Pelliaceae	1KP	1
Petaxi	Petunia axillaris	Angiosperms	Solanales	Solanaceae	10.1038/nplants.2016.74	1
Phacar	Phaeoceros carolinianus	Hornworts	Notothyladales	Notothyladaceae	1KP	1
Phaequ	Phalaenopsis equestris	Angiosperms	Asparagales	Orchidaceae	10.1038/nature23897	0
Phavul	Phaseolus vulgaris	Angiosperms	Fabales	Fabaceae	10.1038/ng.3008	1
Phifon	Philonotis fontana	Mosses	Bartramiales	Bartramiaceae	1KP	0
Phlpse	Phlebodium pseudoaureum	Leptosporangiate	Polypodiales	Polypodiaceae	1KP	ND
Phyhyp	Phyllocladus hypophyllus	Gymnosperms	Pinales	Podocarpaceae	1KP	1
Phydru	Phylloglossum drummondii	Lycophytes	Lycopodiales	Lycopodiaceae	1KP	1
Phygro	Phymatosorus grossus	Leptosporangiate	Polypodiales	Polypodiaceae	1KP	0
Phypat	Physcomitrella patens	Mosses	Funariales	Funariaceae	10.1111/tpj.13801	0
Physsp.	Physcomitrium sp.	Mosses	Funariales	Physcomitrium	1KP	0
Picabi	Picea abies	Gymnosperms	Pinales	Pinaceae	10.1038/nature12211	0
Piceng	Picea engelmannii	Gymnosperms	Pinales	Pinaceae	1KP	0
Picgla	Picea glauca	Gymnosperms	Pinales	Pinaceae	10.1093/bioinformatics/btt178	0
Picsit	Picea sitchensis	Gymnosperms	Pinales	Pinaceae	Unpublished - gymno-plaza	0
Piluvi	Pilgerodendron uviferum	Gymnosperms	Pinales	Cupressaceae	1KP	1
Pilglo	Pilularia globulifera	Leptosporangiate	Salviniales	Marsileaceae	1KP	0
Pinjef	Pinus jeffreyi	Gymnosperms	Pinales	Pinaceae	1KP	0
Pinpar	Pinus parviflora	Gymnosperms	Pinales	Pinaceae	1KP	0
Pinpin	Pinus pinaster	Gymnosperms	Pinales	Pinaceae	Unpublished - gymno-plaza	0
Pinpon	Pinus ponderosa	Gymnosperms	Pinales	Pinaceae	1KP	0
Pinrad	Pinus radiata	Gymnosperms	Pinales	Pinaceae	1KP	0
Pinsyl	Pinus sylvestris	Gymnosperms	Pinales	Pinaceae	Unpublished - gymno-plaza	0
Pintae	Pinus taeda	Gymnosperms	Pinales	Pinaceae	10.1534/genetics.113.159715	0
Pittri	Pityrogramma trifoliata	Leptosporangiate	Polypodiales	Pteridaceae	1KP	1
Plajap	Plagiogyria japonica	Leptosporangiate	Cyatheales	Plagiogyriaceae	1KP	1
Plains	Plagiomnium insigne	Mosses	Bryales	Mniaceae	1KP	0
Plaori	Platycladus orientalis	Gymnosperms	Pinales	Cupressaceae	1KP	1
Plepol	Pleopeltis polypodioides	Leptosporangiate	Polypodiales	Polypodiaceae	1KP	0
Podcor	Podocarpus coriaceus	Gymnosperms	Pinales	Podocarpaceae	1KP	1
Podrub	Podocarpus rubens	Gymnosperms	Pinales	Podocarpaceae	1KP	1
Polamo	Polypodium amorphum	Leptosporangiate	Polypodiales	Polypodiaceae	1KP	ND
Polgly	Polypodium glycyrrhiza	Leptosporangiate	Polypodiales	Polypodiaceae	1KP	1
Polhes	Polypodium hesperium	Leptosporangiate	Polypodiales	Polypodiaceae	1KP	ND
Polacr	Polystichum acrostichoides	Leptosporangiate	Polypodiales	Dryopteridaceae	1KP	1
Polcom	Polytrichum commune	Mosses	Polytrichales	Polytrichaceae	1KP	0
Poptri	Populus trichocarpa	Angiosperms	Malpighiales	Salicaceae	10.1126/science.1128691	1
Pornav	Porella navicularis	Liverworts	Porellales	Porellaceae	1KP	ND
Porpin	Porella pinnata	Liverworts	Porellales	Porellaceae	1KP	ND
Potmic	Potentilla micrantha	Angiosperms	Rosales	Rosaceae	10.1093/gigascience/giy010	1
Pruand	Prumnopitys andina	Gymnosperms	Pinales	Podocarpaceae	1KP	0
Pruavi	Prunus avium	Angiosperms	Rosales	Rosaceae	10.1093/dnares/dsx020	1
Prudul	Prunus dulcis	Angiosperms	Rosales	Rosaceae	Unpublished - rosaceae.org	1
Prumum	Prunus mume	Angiosperms	Rosales	Rosaceae	Unpublished - NCBI	1
Pruper	Prunus persica	Angiosperms	Rosales	Rosaceae	10.1038/ng.2586	1
Pseama	Pseudolarix amabilis	Gymnosperms	Pinales	Pinaceae	1KP	0
Psecar	Pseudolycopodiella caroliniana	Lycophytes	Lycopodiales	Lycopodiaceae	1KP	ND
Pseele	Pseudotaxiphyllum elegans	Mosses	Hypnales	Hypnaceae	1KP	0
Psechi	Pseudotaxus chienii	Gymnosperms	Pinales	Taxaceae	1KP	1
Psemen	Pseudotsuga menziesii	Gymnosperms	Pinales	Pinaceae	10.1534/g3.117.300078	0
Psewil	Pseudotsuga wilsoniana	Gymnosperms	Pinales	Pinaceae	1KP	0
Psinud	Psilotum nudum	Eusporangiate	Psilotales	Psilotaceae	1KP	1
Pteens	Pteris ensiformis	Leptosporangiate	Polypodiales	Pteridaceae	1KP	1
Ptevit	Pteris vittata	Leptosporangiate	Polypodiales	Pteridaceae	1KP	1
Ptipul	Ptilidium pulcherrimum	Liverworts	Ptilidiales	Ptilidiaceae	1KP	ND
Pyrcom	Pyrus communis	Angiosperms	Rosales	Rosaceae	10.1371/journal.pone.0092644	1
Pyrbre	Pyrus x bretschneideri	Angiosperms	Rosales	Rosaceae	Unpublished - NCBI	1
Querob	Quercus robur	Angiosperms	Fagales	Fagaceae	10.1111/1755-0998.12425	1
Racelo	Racomitrium elongatum	Mosses	Grimmiales	Grimmiaceae	1KP	0
Racvar	Racomitrium varium	Mosses	Grimmiales	Grimmiaceae	1KP	0
Radlin	Radula lindenbergiana	Liverworts	Porellales	Radulaceae	1KP	ND
Retmin	Retrophyllum minus	Gymnosperms	Pinales	Podocarpaceae	1KP	1
Rhyser	Rhynchostegium serrulatum	Mosses	Hypnales	Brachytheciaceae	1KP	0
Ricnat	Ricciocarpos natans	Liverworts	Marchantiales	Ricciaceae	1KP	0
Riccom	Ricinus communis	Angiosperms	Malpighiales	Euphorbiaceae	10.1038/nbt.1674	1
Roschi	Rosa chinensis	Angiosperms	Rosales	Rosaceae	10.1038/s41588-018-0110-3	1
Roscap	Rosulabryum cf. capillare	Mosses	Bryales	Bryaceae	1KP	0
Rubocc	Rubus occidentalis	Angiosperms	Rosales	Rosaceae	10.1111/tpj.13215	1
Salcuc	Salvinia cucullata	Leptosporangiate	Salviniales	Salviniaceae	10.1038/s41477-018-0188-9	0
Saxcon	Saxegothaea conspicua	Gymnosperms	Pinales	Podocarpaceae	1KP	1
Scanem	Scapania nemorosa	Liverworts	Jungermanniales	Scapaniaceae	1KP	0
Scedis	Sceptridium dissectum	Eusporangiate	Ophioglossales	Ophioglossaceae	1KP	1
Schisp.	Schistochila sp.	Liverworts	Jungermanniales	Schistochilaceae	1KP	0
Sciver	Sciadopitys verticillata	Gymnosperms	Pinales	Sciadopityaceae	1KP	1
Scoaqu	Scouleria aquatica	Mosses	Scouleriales	Scouleriaceae	1KP	0
Selaca	Selaginella acanthonota	Lycophytes	Selaginellales	Selaginellaceae	1KP	1
Selapo	Selaginella apoda	Lycophytes	Selaginellales	Selaginellaceae	1KP	1
Selkra	Selaginella kraussiana	Lycophytes	Selaginellales	Selaginellaceae	1KP	1
Sellep	Selaginella lepidophylla	Lycophytes	Selaginellales	Selaginellaceae	1KP	1
Selmoe	Selaginella moellendorffii	Lycophytes	Selaginellales	Selaginellaceae	10.1126/science.1203810	1
Selsel	Selaginella selaginoides	Lycophytes	Selaginellales	Selaginellaceae	1KP	1
Selsta	Selaginella stauntoniana	Lycophytes	Selaginellales	Selaginellaceae	1KP	1
Selwal	Selaginella wallacei	Lycophytes	Selaginellales	Selaginellaceae	1KP	1
Selwil	Selaginella willdenowii	Lycophytes	Selaginellales	Selaginellaceae	1KP	1
Seqsem	Sequoia sempervirens	Gymnosperms	Pinales	Cupressaceae	1KP	1
Seqgig	Sequoiadendron giganteum Glaucum	Gymnosperms	Pinales	Cupressaceae	1KP	1
Setita	Setaria italica	Angiosperms	Poales	Poaceae	10.1038/nbt.2196	1
Sollyc	Solanum lycopersicum	Angiosperms	Solanales	Solanaceae	10.1038/nature11119	1
Solpen	Solanum pennellii	Angiosperms	Solanales	Solanaceae	10.1038/ng.3046	1
Sorbic	Sorghum bicolor	Angiosperms	Poales	Poaceae	10.1111/tpj.13781	1
Sphtex	Sphaerocarpos texanus	Liverworts	Sphaerocarpales	Sphaerocarpaceae	1KP	0
Sphfal	Sphagnum fallax	Mosses	Sphagnales	Sphagnaceae	Unpublished - Phytozome	0
Sphles	Sphagnum lescurii	Mosses	Sphagnales	Sphagnaceae	1KP	0
Sphpal	Sphagnum palustre	Mosses	Sphagnales	Sphagnaceae	1KP	0
Sphrec	Sphagnum recurvum	Mosses	Sphagnales	Sphagnaceae	1KP	0
Spiole	Spinacia oleracea	Angiosperms	Caryophyllales	Amaranthaceae	Unpublished - bvseq.molgen.mpg.de	0
Spipol	Spirodela polyrhiza	Angiosperms	Alismatales	Araceae	10.1038/ncomms4311	0
Staeri	Stangeria eriopus	Gymnosperms	Cycadales	Zamiaceae	1KP	1
Stesub	Stereodon subimponens	Mosses	Hypnales	Hypnaceae	1KP	0
Stilob	Sticherus lobatus	Leptosporangiate	Gleicheniales	Gleicheniaceae	1KP	ND
Sunama	Sundacarpus amarus	Gymnosperms	Pinales	Podocarpaceae	1KP	1
Synpri	Syntrichia princeps	Mosses	Pottiales	Pottiaceae	1KP	0
Taicry	Taiwania cryptomerioides	Gymnosperms	Pinales	Cupressaceae	1KP	1
Taklep	Takakia lepidozioides	Mosses	Takakiales	Takakiaceae	1KP	1
Tarhas	Tarenaya hassleriana	Angiosperms	Brassicales	Cleomaceae	10.1105/tpc.113.113480	0
Taxdis	Taxodium distichum	Gymnosperms	Pinales	Cupressaceae	1KP	1
Taxbac	Taxus baccata	Gymnosperms	Pinales	Taxaceae	1KP	1
Taxcus	Taxus cuspidata	Gymnosperms	Pinales	Taxaceae	1KP	1
Tetsp.	Tetraclinis sp.	Gymnosperms	Pinales	Cupressaceae	1KP	1
Tetpel	Tetraphis pellucida	Mosses	Tetraphidales	Tetraphidaceae	1KP	0
Theacu	Thelypteris acuminata	Leptosporangiate	Polypodiales	Thelypteridaceae	1KP	1
Thecac	Theobroma cacao	Angiosperms	Malvales	Malvaceae	10.1186/gb-2013-14-6-r53	1
Thudel	Thuidium delicatulum	Mosses	Hypnales	Thuidiaceae	1KP	0
Thupli	Thuja plicata	Gymnosperms	Pinales	Cupressaceae	1KP	1
Thudol	Thujopsis dolabrata	Gymnosperms	Pinales	Cupressaceae	1KP	1
Thyele	Thyrsopteris elegans	Leptosporangiate	Cyatheales	Thyrsopteridaceae	1KP	1
Timaus	Timmia austriaca	Mosses	Timmiales	Timmiaceae	1KP	0
Tmepar	Tmesipteris parva	Eusporangiate	Psilotales	Psilotaceae	1KP	1
Tornuc	Torreya nucifera	Gymnosperms	Pinales	Taxaceae	1KP	1
Tortax	Torreya taxifolia	Gymnosperms	Pinales	Taxaceae	1KP	1
Treori	Trema orientalis	Angiosperms	Rosales	Cannabaceae	10.1073/pnas.1721395115	1
Trelac	Treubia lacunosa	Liverworts	Treubiales	Treubiaceae	1KP	1
Tripra	Trifolium pratense	Angiosperms	Fabales	Fabaceae	10.1038/srep17394	1
Trisub	Trifolium subterraneum	Angiosperms	Fabales	Fabaceae	Unpublished - NCBI	1
Tsuhet	Tsuga heterophylla	Gymnosperms	Pinales	Pinaceae	1KP	0
Utrgib	Utricularia gibba	Angiosperms	Lamiales	Lentibulariaceae	10.1073/pnas.1702072114	0
Vigang	Vigna angularis	Angiosperms	Fabales	Fabaceae	10.1038/srep080669	1
Vigrad	Vigna radiata	Angiosperms	Fabales	Fabaceae	10.1038/ncomms6443	1
Vigung	Vigna unguiculata	Angiosperms	Fabales	Fabaceae	Unpublished - Phytozome	1
Vitapp	Vittaria appalachiana	Leptosporangiate	Polypodiales	Pteridaceae	1KP	1
Vitlin	Vittaria lineata	Leptosporangiate	Polypodiales	Pteridaceae	1KP	1
Welmir	Welwitschia mirabilis	Gymnosperms	Gnetales	Welwitschiaceae	1KP	1
Widced	Widdringtonia cedarbergensis	Gymnosperms	Pinales	Cupressaceae	1KP	1
Wolnob	Wollemia nobilis	Gymnosperms	Pinales	Araucariaceae	1KP	1
Wooilv	Woodsia ilvensis	Leptosporangiate	Polypodiales	Woodsiaceae	1KP	0
Woosco	Woodsia scopulina	Leptosporangiate	Polypodiales	Woodsiaceae	1KP	0
Zeamay	Zea mays PH207	Angiosperms	Poales	Poaceae	10.1105/tpc.16.00353	1
Zizjuj	Ziziphus jujuba cv. Dongzao	Angiosperms	Rosales	Rhamnaceae	10.1038/ncomms6315	1
Zosmar	Zostera marina	Angiosperms	Alismatales	Zosteraceae	10.1038/nature16548	0
