# Supplementary material for: An ancestral function of strigolactones as symbiotic rhizosphere signals
Source: Nat Commun. 2022 Jul 8;13:3974. doi: 10.1038/s41467-022-31708-3 (PMC9270392; doi:10.1038/s41467-022-31708-3)
Supplement: Supplementary file 6 — Supplementary Data 3 [file 41467_2022_31708_MOESM6_ESM.xlsx]

## Sheet: Sheet1
Supplementary Data 3.1. Results of RNAseq analysis.																				Supplementary Data 3.2. Results of RNAseq analysis.							Supplementary Data 3.3. Results of RNAseq analysis.						Supplementary Data 3.4. Results of RNAseq analysis.						Supplementary Data 3.5. Results of RNAseq analysis.
RPKM																				List of up-regulated genes differentially between WT +P and WT -P by TCC (logFC>1, q.value < 0.05).							List of down-regulated genes differentially between WT +P and WT -P by TCC (logFC<-1, q.value < 0.05).						List of up-regulated genes differentially between WT -P and Mpaccd8a/b -P by TCC (logFC>1, q.value < 0.05).						List of down-regulated genes differentially between WT -P and Mpaccd8a/b -P by TCC (logFC<-1, q.value < 0.05).
Gene_ID	WT+P-1	WT+P-2	WT+P-3	WT-P-1	WT-P-2	WT-P-3	Mpaccd8a-2/b-3 +P-1	Mpaccd8a-2/b-3 +P-2	Mpaccd8a-2/b-3 +P-3	Mpaccd8a-2/b-3 -P-1	Mpaccd8a-2/b-3 -P-2	Mpaccd8a-2/b-3 -P-3	Mpaccd8a-1/b-4 +P-1	Mpaccd8a-1/b-4 +P-2	Mpaccd8a-1/b-4 +P-3	Mpaccd8a-1/b-4 -P-1	Mpaccd8a-1/b-4 -P-2	Mpaccd8a-1/b-4 -P-3		Gene_ID	Mean(a.value)	logFC(m.value)	p.value	q.value	Gene nickname		Gene_ID	Mean(a.value)	logFC(m.value)	p.value	q.value		Gene_ID	Mean(a.value)	logFC(m.value)	p.value	q.value		Gene_ID	Mean(a.value)	logFC(m.value)	p.value	q.value
																				Marpal_utg000109g0155711	9.93367	4.6143	0	0			Marpal_utg000060g0102691	11.1644	-1.47871	2.59146e-80	9.4138e-78		Marpal_utg000169g0188121	5.39793	1.67107	2.97956e-11	1.54244e-07		Marpal_utg000049g0083651	8.17899	-2.72761	3.53702e-63	7.32411e-59
Marpal_utg000001g0000001	18.6758	19.1229	19.8134	20.5128	20.5865	20.9766	21.1565	19.8709	21.2482	22.2278	21.0404	20.9245	19.9013	20.0604	21.9435	21.9563	22.1562	22.7162		Marpal_utg000002g0002931	9.93743	4.53523	0	0			Marpal_utg000064g0107451	9.85634	-1.46413	2.78213e-77	9.44373e-75		Marpal_utg000069g0117111	7.55088	1.14808	5.68213e-11	1.961e-07		Marpal_utg000018g0050081	4.4351	-1.50976	1.74718e-07	0.000100497
Marpal_utg000001g0000011	5.55565	6.42251	6.18268	5.33414	5.05987	4.9625	7.53743	6.45077	5.49347	6.02222	5.24507	5.59813	5.87024	5.97616	6.0661	5.60872	5.36376	5.37131		Marpal_utg000016g0040201	10.5791	3.90507	0	0			Marpal_utg000035g0069901	8.88824	-1.89234	4.44634e-75	1.39494e-72		Marpal_utg000069g0116391	7.77874	1.74562	8.07483e-10	1.39338e-06		Marpal_utg000011g0026581	4.86275	-1.29973	2.28631e-07	0.000121391
Marpal_utg000001g0000021	0	0	0	0	0	0	0	0	0	0	0	0	0	0	0	0	0	0		Marpal_utg000033g0068171	8.77716	5.65115	0	0			Marpal_utg000068g0114591	11.1314	-1.20401	1.31144e-62	3.0511e-60		Marpal_utg000224g0204951	4.33789	1.77691	1.58355e-07	9.36875e-05		Marpal_utg000090g0140811	4.35547	-1.50471	7.2883e-07	0.000313637
Marpal_utg000001g0000031	0.0666741	0.0654042	0.246253	0.170559	0.0688568	0.350165	0.0863769	0.256166	0.0298319	0	0.150645	0.138213	0.146407	0	0.136972	0	0.210519	0.12		Marpal_utg000105g0152061	11.1435	3.004	1.1893e-279	4.92512e-276			Marpal_utg000004g0007901	5.95134	-4.66185	2.00208e-60	4.45754e-58		Marpal_utg000069g0116381	3.35747	2.49304	3.70458e-07	0.0001871		Marpal_utg000134g0172391	3.40937	-2.03172	9.4371e-07	0.000367316
Marpal_utg000001g0000041	7.9852	8.62701	10.1231	9.29336	9.50962	8.68973	11.9526	9.25918	9.14126	9.91656	9.41108	9.24586	9.18844	8.0188	8.4793	10.5744	8.9153	8.89062		Marpal_utg000051g0091481	10.9301	3.42687	1.21958e-272	4.20878e-269			Marpal_utg000041g0078531	11.0738	-1.26797	3.57967e-59	7.72091e-57		Marpal_utg000172g0193551	4.65574	1.44337	2.1066e-06	0.000739345		Marpal_utg000018g0050071	5.26715	-1.3792	1.02033e-05	0.00242167
Marpal_utg000001g0000051	0.178543	0.321095	0.087924	0.456732	0.553165	0.312563	0.385508	0.130662	0.452685	0.64853	0.134468	0.444137	0.174247	0.178691	0.458488	0.385381	0.469781	0.46416		Marpal_utg000008g0017881	9.78493	3.34014	4.14277e-244	1.22543e-240			Marpal_utg000068g0115141	9.29382	-1.45038	5.95561e-56	1.13135e-53		Marpal_utg000170g0191201	4.40389	1.34744	6.95735e-06	0.001847		Marpal_utg000116g0162361	3.17207	-1.96856	1.8268e-05	0.00360263
Marpal_utg000001g0000061	31.1984	31.313	31.2889	44.7307	41.8874	47.3927	27.4791	28.5719	27.286	42.5706	41.7646	45.0949	27.8778	28.4441	29.1929	42.3593	46.4396	37.5109		Marpal_utg000015g0039321	13.1567	2.54666	1.71187e-195	4.43076e-192			Marpal_utg000024g0060101	13.3055	-1.53837	4.72083e-47	6.83563e-45		Marpal_utg000179g0197081	3.2202	1.87384	1.1189e-05	0.00258886		Marpal_utg000079g0132021	4.33496	-1.4673	2.33388e-05	0.00420241
Marpal_utg000001g0000071	14.8079	11.8954	13.458	56.8707	36.4703	51.7151	6.15618	8.8743	8.31053	57.7122	57.1493	71.4312	9.90059	8.14022	8.952	55.9747	78.0078	51.7409		Marpal_utg000115g0160621	8.65768	4.43686	7.25441e-191	1.669e-187			Marpal_utg000012g0027201	4.83389	-4.46007	1.68611e-45	2.28187e-43		Marpal_utg000024g0058531	1.81679	2.97511	1.13054e-05	0.00258886		Marpal_utg000090g0140821	5.3906	-1.30563	3.20807e-05	0.00518981
Marpal_utg000001g0000081	0.185983	0.109464	0.21981	0.428187	0.422557	0.390704	0.240942	0.0408319	0.266285	0.972795	0.874045	0.6477	0.163357	0.223364	0.229244	0.578071	0.411059	0.401677		Marpal_utg000102g0150621	10.9817	2.45231	2.38322e-190	4.93469e-187			Marpal_utg000083g0136631	5.90821	-3.60636	2.03091e-45	2.73065e-43		Marpal_utg000169g0188391	4.31241	1.20351	2.69321e-05	0.00457116
Marpal_utg000001g0000091	0	0	0	0	0.0762316	0	0	0.0810293	0	0	0.0333559	0	0	0	0	0	0	0.044284		Marpal_utg000015g0039601	12.8046	2.597	1.80531e-186	3.39824e-183			Marpal_utg000033g0068581	10.4353	-1.35664	3.23034e-43	3.95783e-41		Marpal_utg000172g0195071	7.24693	3.05844	0.00012169	0.0139217
Marpal_utg000001g0000101	0.0863172	0	0	0	0.0445715	0.0906656	0	0	0.0386208	0.04703	0.0390055	0.0536798	0	0	0	0.0838409	0.13627	0.103569		Marpal_utg000098g0148551	12.453	2.2875	1.17272e-185	2.02352e-182			Marpal_utg000102g0150541	10.3655	-1.51113	3.57352e-43	4.35255e-41		Marpal_utg000166g0185701	2.65473	1.93826	0.000154757	0.0161846
Marpal_utg000001g0000111	0	0.081449	0	0	0	0	0	0	0	0	0	0	0	0	0	0	0	0		Marpal_utg000068g0113991	10.8328	2.78681	5.45564e-184	8.68958e-181			Marpal_utg000013g0033781	9.96623	-1.15061	1.66217e-42	2.00098e-40		Marpal_utg000016g0040261	2.55176	1.95074	0.000230138	0.0215632
Marpal_utg000001g0000121	0	0	0	0	0	0	0	0	0	0	0	0	0	0	0	0	0	0		Marpal_utg000010g0020641	11.1324	4.02765	1.85196e-181	2.73904e-178			Marpal_utg000006g0014701	12.4768	-1.43891	8.26416e-42	9.61335e-40		Marpal_utg000172g0195421	5.50208	3.08945	0.000873243	0.0518116
Marpal_utg000001g0000131	0.258784	0.634637	0.955789	0.661995	1.06902	0.815461	1.00577	0.852226	0.694724	0.704992	1.1694	0.10729	0.189418	0.776992	0.132908	1.50816	1.63418	0.62101		Marpal_utg000021g0056121	7.40126	5.11164	1.61842e-173	2.23407e-170			Marpal_utg000024g0059881	9.53805	-1.70318	1.37985e-40	1.52787e-38
Marpal_utg000001g0000141	15.1346	14.1877	13.0015	16.5765	14.5599	16.5255	9.15117	10.2694	9.36407	13.6136	13.0714	14.7519	9.25108	11.0864	7.8104	12.3236	12.8797	13.5714		Marpal_utg000126g0168911	10.6772	2.50771	1.74458e-166	2.25771e-163			Marpal_utg000030g0063091	10.6412	-1.15296	1.78494e-39	1.93502e-37
Marpal_utg000001g0000151	0.764453	1.04985	1.12937	1.17333	1.10527	0.802964	1.58457	1.5105	1.09452	1.66605	0.414534	1.26775	1.34291	0.918101	1.25636	0.594018	1.68959	1.10069		Marpal_utg000081g0134311	10.4276	3.86783	3.37065e-162	4.10545e-159			Marpal_utg000060g0102581	11.008	-1.05141	7.83428e-39	8.15159e-37
Marpal_utg000001g0000161	5.27359	4.00718	4.501	7.8461	7.3369	7.60572	2.53102	3.25444	3.10533	6.53569	6.88988	7.10296	3.08002	4.34816	2.97509	7.05976	8.17452	6.70463		Marpal_utg000012g0027961	11.4186	2.56395	2.48826e-161	2.86233e-158			Marpal_utg000139g0174401	10.3516	-1.21493	4.02071e-38	4.08102e-36
Marpal_utg000001g0000171	7.42916	8.2924	8.05006	8.97826	9.49175	8.70713	9.65993	8.03531	8.88444	10.4469	10.3676	9.35348	7.95678	7.21662	8.55688	8.64863	8.71015	9.19254		Marpal_utg000010g0024131	11.0421	2.09094	9.74274e-158	1.06175e-154			Marpal_utg000061g0103021	8.30145	-1.66712	5.52717e-36	5.08647e-34
Marpal_utg000001g0000181	0	0	0	0	0	0	0	0	0	0	0	0	0	0	0	0	0	0		Marpal_utg000051g0091231	10.3251	2.05904	2.05075e-156	2.12314e-153			Marpal_utg000077g0129121	12.1901	-1.39015	8.35515e-33	6.73159e-31
Marpal_utg000001g0000191	0	0	0	0	0	0	0	0	0	0	0	0	0	0	0	0	0	0		Marpal_utg000035g0070101	6.65373	4.96418	2.3247e-155	2.29215e-152			Marpal_utg000077g0126571	8.8769	-1.38392	2.17052e-29	1.4451e-27
Marpal_utg000001g0000201	1.66546	2.28724	1.14822	1.9882	2.52264	2.33248	3.16451	2.31576	2.18585	2.66179	2.40831	2.02543	1.30031	4.16709	2.28096	2.4445	2.27871	3.33054		Marpal_utg000017g0042331	9.87713	4.18643	2.44164e-152	2.29803e-149			Marpal_utg000070g0119251	9.32935	-1.00846	3.16828e-29	2.06947e-27
Marpal_utg000001g0000211	51.7223	48.5407	48.3826	59.6624	57.4932	55.8001	54.8055	63.3068	57.2204	59.7518	64.2011	62.432	54.7231	57.7096	56.2003	55.7172	69.026	56.6248		Marpal_utg000011g0025581	10.953	2.10068	1.42675e-151	1.28445e-148			Marpal_utg000102g0150511	13.6156	-1.27143	1.58181e-28	9.92513e-27
Marpal_utg000001g0000221	29.2194	30.4155	29.9704	31.7709	28.3012	27.9371	27.6253	27.3303	29.1643	27.3816	28.7776	26.9284	26.0697	28.1621	26.8464	28.3252	27.1589	26.7267		Marpal_utg000024g0059461	6.78372	5.73037	2.65126e-151	2.28737e-148			Marpal_utg000008g0016081	9.06747	-1.00609	3.04404e-28	1.89279e-26
Marpal_utg000001g0000231	1.75083	0.658759	1.20471	3.00631	2.27876	2.87191	1.11857	1.02679	0.922875	1.67266	1.19218	2.3268	1.3693	1.47623	1.47814	0.962895	1.47669	2.27342		Marpal_utg000017g0042281	9.98728	2.04968	2.10216e-148	1.74109e-145			Marpal_utg000083g0136341	9.67931	-1.04605	9.99022e-28	6.0133e-26
Marpal_utg000001g0000241	0	0	0	0	0	0	0	0	0	0	0	0	0	0	0	0	0	0		Marpal_utg000004g0006891	10.4396	1.85169	7.06597e-142	5.62723e-139			Marpal_utg000101g0149741	6.56743	-1.95778	2.45737e-27	1.44964e-25
Marpal_utg000001g0000251	19.1522	16.89	19.0865	31.4608	31.1239	31.4799	12.5606	15.0471	12.2662	22.6658	17.4171	21.2272	15.9413	15.8101	17.7348	23.3192	26.5412	23.4958		Marpal_utg000125g0168251	10.1387	1.91278	2.06573e-132	1.58419e-129			Marpal_utg000001g0000541	9.0462	-1.16111	5.27637e-27	3.00971e-25
Marpal_utg000001g0000261	0.205111	0.201205	0	0.327935	0.370696	0.161583	0.132862	0.168868	0.183546	0.726409	0.556121	0.935416	0	0	0	0.7305	0.161906	0.369159		Marpal_utg000002g0002911	10.2785	2.70579	1.82366e-131	1.3486e-128			Marpal_utg000057g0098531	9.35124	-1.13017	9.88403e-27	5.56138e-25
Marpal_utg000001g0000271	0	0	0	0	0	0	0	0	0	0	0	0	0	0	0	0	0	0		Marpal_utg000075g0125441	13.7441	1.55625	2.01571e-122	1.43922e-119			Marpal_utg000034g0068961	11.0056	-1.15486	1.16923e-26	6.49061e-25
Marpal_utg000001g0000281	0	0	0	0	0	0	0	0	0	0	0	0	0	0	0	0	0	0		Marpal_utg000005g0012271	9.12344	3.12882	2.4974e-122	1.72371e-119			Marpal_utg000005g0012501	9.469	-1.07767	6.12062e-26	3.27477e-24
Marpal_utg000001g0000291	0	0	0	0	0	0	0	0	0	0	0	0	0	0	0	0	0	0		Marpal_utg000069g0116701	9.23864	3.76958	6.72519e-120	4.49199e-117			Marpal_utg000012g0027221	3.48162	-4.1861	4.04272e-24	1.91115e-22
Marpal_utg000001g0000301	0	0	0	0	0	0	0	0	0	0	0	0	0	0	0	0	0	0		Marpal_utg000018g0051611	9.08043	3.1187	4.01851e-116	2.55708e-113			Marpal_utg000093g0144911	12.8402	-1.20412	1.12611e-23	5.17013e-22
Marpal_utg000001g0000311	15.6763	17.0497	15.3567	12.7923	13.3269	11.5479	16.6207	17.414	17.0281	11.0414	11.4087	11.1505	15.8475	16.4485	16.0254	11.8126	11.3837	12.1351		Marpal_utg000051g0091771	11.3014	1.84048	4.07532e-116	2.55708e-113			Marpal_utg000066g0109391	10.7241	-1.20976	4.89459e-23	2.10701e-21
Marpal_utg000001g0000321	0	0	0	0	0	0	0	0	0	0	0	0	0	0	0	0	0	0		Marpal_utg000100g0149651	9.71494	2.09898	5.68275e-116	3.46079e-113			Marpal_utg000116g0161881	4.79487	-2.67405	5.52885e-23	2.3702e-21
Marpal_utg000001g0000331	0	0	0	0	0	0	0	0	0	0	0	0	0	0	0	0	0	0		Marpal_utg000079g0131371	9.28873	3.50976	3.98731e-113	2.35889e-110			Marpal_utg000030g0063061	8.86147	-1.0423	5.7833e-23	2.47415e-21
Marpal_utg000001g0000341	23.9196	21.0521	22.243	21.6646	23.9816	22.7652	22.3759	23.7915	22.0294	19.0528	22.9072	19.8841	21.9073	21.6001	23.2601	19.0663	20.4146	20.0319		Marpal_utg000155g0182191	11.7315	2.6686	2.27789e-111	1.31017e-108			Marpal_utg000013g0033911	9.18941	-1.00029	4.34784e-22	1.7447e-20
Marpal_utg000001g0000351	1.44581	1.17314	1.08117	2.53418	2.47014	3.11229	1.20246	1.17564	0.894478	1.51715	1.67772	1.62807	1.17585	0.937875	1.30176	2.28855	2.3107	2.24879		Marpal_utg000017g0042901	9.91654	2.78507	5.14383e-110	2.8786e-107			Marpal_utg000002g0004281	8.89543	-1.04704	5.20628e-22	2.0811e-20
Marpal_utg000001g0000361	0	0	0	0	0	0	0	0	0	0	0	0	0	0	0	0	0	0		Marpal_utg000036g0072441	7.85518	4.05697	1.78879e-109	9.747e-107			Marpal_utg000109g0155611	8.02449	-1.18077	7.08137e-22	2.80357e-20
Marpal_utg000001g0000371	0	0	0	0	0	0	0	0	0	0	0	0	0	0	0	0	0	0		Marpal_utg000115g0161091	10.3569	1.85567	3.75371e-109	1.99293e-106			Marpal_utg000016g0040131	8.72557	-1.16412	4.72141e-21	1.77426e-19
Marpal_utg000001g0000381	16.658	15.4586	16.1259	18.8353	17.2401	19.4798	15.3636	16.5268	16.739	18.3851	19.2392	22.1253	13.998	14.7694	13.0045	16.846	18.8206	16.6116		Marpal_utg000071g0119901	11.0862	2.2236	1.45045e-105	7.50827e-103			Marpal_utg000140g0175251	8.51957	-1.10559	1.81408e-20	6.48746e-19
Marpal_utg000001g0000391	0.103756	0.203559	0.306568	0.464481	0.267881	0.381439	0.336041	0.227792	0.185693	0.734908	0.515742	0.559213	0.227833	0.545167	0.21315	0.873419	0.491402	0.311232		Marpal_utg000007g0015441	11.1459	2.15884	1.00672e-103	5.08417e-101			Marpal_utg000039g0074751	11.8661	-1.02114	1.85645e-20	6.62754e-19
Marpal_utg000001g0000401	26.7451	24.0708	27.3821	24.5918	22.4056	24.8117	24.6174	27.7576	24.4184	23.295	24.0869	20.2382	23.2997	20.3843	23.1686	23.5435	26.0424	22.7326		Marpal_utg000012g0030681	12.4976	1.49429	1.30161e-102	6.41693e-100			Marpal_utg000172g0194451	9.40614	-1.1107	2.28461e-20	8.05881e-19
Marpal_utg000001g0000411	3.63258	3.0747	3.49597	3.18601	3.47282	3.79378	3.65727	3.00779	3.41782	3.77747	3.75202	3.66614	2.8564	3.24086	2.68653	3.46788	3.57197	3.78576		Marpal_utg000040g0075421	11.0907	2.21739	2.49044e-95	1.19923e-92			Marpal_utg000057g0099151	8.42526	-1.00251	2.48969e-20	8.73753e-19
Marpal_utg000001g0000421	3.71979	4.12829	4.77353	4.38789	5.29374	4.81851	5.38748	5.06859	4.81901	5.81394	5.55198	5.39149	4.08772	3.90751	4.43549	5.20489	5.90397	5.33674		Marpal_utg000030g0063071	9.97001	2.00737	2.89695e-95	1.36328e-92			Marpal_utg000079g0131911	9.19697	-1.04578	4.35659e-20	1.50597e-18
Marpal_utg000001g0000431	0	0	0	0	0	0	0	0	0	0	0	0	0	0	0	0	0	0		Marpal_utg000074g0123591	9.35305	3.33966	3.07865e-95	1.41659e-92			Marpal_utg000068g0113241	8.28064	-1.018	6.34568e-20	2.16108e-18
Marpal_utg000001g0000441	6.8441	7.18796	5.29991	7.3709	7.0813	7.88373	5.25733	5.94896	5.69192	6.37676	7.19725	6.72988	5.67999	5.71026	5.78872	7.94107	8.17395	8.01356		Marpal_utg000184g0200501	10.1325	1.98936	4.16531e-92	1.87493e-89			Marpal_utg000005g0013461	8.77367	-1.11736	2.53962e-18	7.61004e-17
Marpal_utg000001g0000451	1.40461	1.26165	1.50008	1.51518	1.905	1.742	1.0085	1.18892	1.0752	2.23136	2.01887	2.00662	1.18914	1.19406	1.39063	2.12592	1.73658	1.38076		Marpal_utg000020g0055021	6.88142	5.3167	2.16155e-91	9.52278e-89			Marpal_utg000089g0140751	9.33143	-1.01445	5.62369e-18	1.63775e-16
Marpal_utg000001g0000461	0	0	0	0	0	0	0	0	0	0	0	0	0	0	0	0	0	0		Marpal_utg000074g0122921	11.7742	1.51331	3.61029e-88	1.55739e-85			Marpal_utg000058g0099311	8.1684	-1.21541	7.00082e-18	2.02457e-16
Marpal_utg000001g0000471	8.2498	9.05312	9.28974	8.16938	8.24611	9.20746	10.5274	9.83597	10.305	8.61236	8.92219	9.36996	8.84814	9.30727	9.44338	8.76157	7.3658	8.44819		Marpal_utg000008g0016121	10.6091	1.42574	1.91244e-87	8.08145e-85			Marpal_utg000052g0092721	9.34034	-1.00755	3.01836e-17	8.26696e-16
Marpal_utg000001g0000481	0	0	0	0	0	0	0	0	0	0	0	0	0	0	0	0	0	0		Marpal_utg000019g0053401	8.92322	2.96658	4.39036e-86	1.81814e-83			Marpal_utg000029g0062541	4.57081	-3.1448	3.296e-17	8.9917e-16
Marpal_utg000001g0000491	3.25171	2.92543	2.60103	3.60763	4.3415	5.13272	3.18856	2.76095	2.81336	4.05239	3.70192	3.94759	2.65625	2.75096	2.56503	3.21078	3.4318	3.38427		Marpal_utg000103g0151011	10.874	1.80785	5.69403e-83	2.31178e-80			Marpal_utg000017g0041371	1.97406	-5.35596	3.93591e-17	1.06254e-15
Marpal_utg000001g0000501	2.90301	4.01481	3.16385	3.22613	3.02262	3.52414	3.29847	3.91811	3.42822	3.05969	5.01074	3.78828	2.68221	2.82205	3.42185	4.49923	3.15552	3.51176		Marpal_utg000077g0128091	9.10745	1.80605	6.45372e-83	2.56982e-80			Marpal_utg000094g0145391	7.55825	-1.27129	3.4144e-16	8.5488e-15
Marpal_utg000001g0000511	0.174828	0.228664	0.236759	0.37269	0.421286	0.566208	0.245365	0.271878	0.286818	0.127007	0.447678	0.471136	0.298587	0.131229	0.404052	0.264152	0.437005	0.262212		Marpal_utg000133g0172141	10.763	1.54507	1.34505e-82	5.25482e-80			Marpal_utg000155g0182031	3.39433	-3.40649	4.16978e-16	1.03277e-14
Marpal_utg000001g0000521	0.142788	0.0933788	0.117194	0.0811702	0	0	0.123322	0.139327	0.0709861	0.0864423	0.0143386	0.0657765	0.0464507	0.0476353	0.162965	0.102734	0.0500936	0		Marpal_utg000129g0170581	11.012	1.41032	4.3324e-81	1.66123e-78			Marpal_utg000050g0089121	6.8606	-1.36216	4.51466e-16	1.11419e-14
Marpal_utg000001g0000531	19.6405	19.5977	20.9752	22.3465	24.5092	23.9318	20.9849	20.405	20.3187	22.9451	21.4602	22.522	19.5482	17.5896	22.6293	25.9407	21.4709	25.2959		Marpal_utg000079g0131571	12.3596	1.36197	5.85683e-81	2.20494e-78			Marpal_utg000183g0200031	8.46749	-1.08957	1.38588e-15	3.27581e-14
Marpal_utg000001g0000541	6.54129	7.50712	8.33741	3.71851	3.20552	3.25129	7.145	6.51416	6.20551	3.09348	3.61665	3.75777	6.95969	7.25271	6.91228	4.48492	3.59077	4.16543		Marpal_utg000128g0170121	6.5853	3.45806	1.18335e-80	4.37542e-78			Marpal_utg000057g0099211	5.82101	-1.96025	3.27008e-15	7.4653e-14
Marpal_utg000001g0000551	2.16998	2.0474	2.03118	3.22045	3.50694	3.53204	2.03868	1.8911	2.1197	4.3863	4.40139	3.80467	1.4307	1.66613	1.65044	3.41098	3.76574	2.76268		Marpal_utg000050g0087941	13.3856	1.68912	1.16398e-79	4.1554e-77			Marpal_utg000063g0105931	7.98882	-1.0334	5.35152e-15	1.19021e-13
Marpal_utg000001g0000561	0.484379	0.485483	0.326687	0.606078	0.652483	0.995441	0.559309	0.346773	0.546525	0.596676	0.571001	0.829476	0.292883	0.316161	0.670601	0.736409	0.598458	0.341133		Marpal_utg000105g0152501	9.48496	2.45595	2.28679e-78	8.02547e-76			Marpal_utg000052g0093371	7.30701	-1.15401	7.37702e-15	1.63367e-13
Marpal_utg000001g0000571	16.0369	15.076	15.2087	15.4909	11.9686	14.4322	15.7984	13.8909	13.2296	12.2875	11.4176	11.6008	11.9523	15.1411	13.427	11.3581	11.9007	13.3292		Marpal_utg000006g0013921	7.78763	3.22334	4.52993e-78	1.56328e-75			Marpal_utg000019g0052231	6.59218	-1.54215	1.35268e-14	2.91452e-13
Marpal_utg000001g0000581	0.084903	0.027762	0	0.23529	0.321503	0.312131	0	0.155335	0.0886389	0.246717	0.383664	0.422403	0.0414301	0.0424866	0.0581402	0.164935	0.357434	0.135829		Marpal_utg000150g0179831	7.96799	2.51399	7.97028e-77	2.66182e-74			Marpal_utg000150g0179691	9.63519	-1.13386	2.22135e-14	4.66484e-13
Marpal_utg000001g0000591	0	0	0	0	0	0	0	0	0	0	0	0	0	0	0	0	0	0		Marpal_utg000016g0041321	10.6174	2.0564	1.64944e-76	5.42115e-74			Marpal_utg000090g0143201	7.43225	-1.00498	7.8078e-14	1.52806e-12
Marpal_utg000002g0000601	3.50641	3.76365	4.26053	3.02242	3.29319	3.3361	4.16403	3.77937	3.92217	3.61328	2.95083	3.19189	3.36624	3.0325	3.15801	2.91222	2.96837	3.1859		Marpal_utg000055g0095981	9.19292	1.9719	3.962e-75	1.28183e-72			Marpal_utg000061g0103801	5.92718	-1.7963	1.20629e-13	2.32564e-12
Marpal_utg000002g0000611	2.33801	2.91684	3.36551	2.39235	2.17929	2.05279	2.95125	3.31672	2.80031	2.49547	2.62232	2.43574	2.47482	2.71793	2.9188	2.45339	2.49856	2.3881		Marpal_utg000013g0034581	6.58399	3.12465	4.29454e-75	1.36804e-72			Marpal_utg000056g0097571	7.44834	-1.04522	2.59399e-13	4.85061e-12
Marpal_utg000002g0000621	9.85137	9.83107	10.4272	11.0185	11.2529	12.4082	9.41997	9.64381	9.82689	10.7815	11.8326	11.7932	10.0826	9.60342	9.76863	11.488	10.9406	11.1039		Marpal_utg000129g0170411	10.5964	1.96882	1.14349e-73	3.5339e-71			Marpal_utg000078g0130081	3.38149	-3.17684	2.59561e-13	4.85061e-12
Marpal_utg000002g0000631	8.69011	9.00583	7.29924	10.398	11.2183	10.821	11.5759	9.57789	10.2222	13.7844	12.6359	10.8086	11.1826	8.62715	9.97006	12.1166	11.7277	11.5621		Marpal_utg000010g0021691	8.45785	2.33065	1.27931e-73	3.8955e-71			Marpal_utg000041g0078841	6.63379	-1.39905	4.13835e-13	7.56968e-12
Marpal_utg000002g0000641	7.09392	6.69173	4.91611	7.60316	7.2793	6.27561	5.44752	6.12684	5.5224	6.97207	6.30191	6.60962	5.42492	6.22177	4.90959	6.83654	6.61449	6.71502		Marpal_utg000118g0164191	11.5671	1.6961	1.54066e-73	4.62332e-71			Marpal_utg000015g0039461	5.71016	-1.91519	4.62313e-13	8.39707e-12
Marpal_utg000002g0000651	44.7413	44.3587	41.9073	48.881	42.7458	43.5553	46.3768	42.6153	43.6441	45.6252	46.1507	41.047	44.8818	46.2533	49.5023	45.4153	43.7484	47.3358		Marpal_utg000082g0134881	9.56764	1.51353	2.08821e-73	6.17693e-71			Marpal_utg000111g0156951	8.05291	-1.0669	1.86505e-12	3.14989e-11
Marpal_utg000002g0000661	3.99044	4.35369	5.49645	4.41335	4.50871	4.31597	5.64738	5.31291	5.03813	4.19771	4.17181	4.379	4.67524	4.27053	5.17433	5.11679	4.43895	5.41217		Marpal_utg000064g0106751	11.7967	1.33648	1.99624e-72	5.82172e-70			Marpal_utg000082g0135021	7.59196	-1.0003	2.5251e-12	4.18613e-11
Marpal_utg000002g0000671	14.0596	12.3045	13.8473	19.2347	20.7406	21.7319	14.2322	13.5877	13.6051	21.5092	20.1687	19.8644	12.3088	11.4846	13.5497	19.565	19.3236	18.5235		Marpal_utg000008g0016671	7.92476	3.02366	3.97032e-72	1.1418e-69			Marpal_utg000104g0151851	7.37377	-1.00966	2.66679e-12	4.40339e-11
Marpal_utg000002g0000681	0	0	0	0.0604165	0	0	0.122388	0	0	0	0	0	0.0691482	0	0	0	0	0		Marpal_utg000024g0059471	4.96557	5.44237	4.29393e-72	1.21795e-69			Marpal_utg000074g0122521	5.96343	-1.45839	3.26762e-12	5.35279e-11
Marpal_utg000002g0000691	0	0	0	0	0.0560691	0.17108	0	0.119196	0	0	0	0	0	0	0	0	0.171422	0.0651427		Marpal_utg000067g0112711	10.2407	2.77484	5.31819e-68	1.48809e-65			Marpal_utg000090g0143301	7.98638	-1.00704	5.96776e-12	9.54197e-11
Marpal_utg000002g0000701	0	0	0	0	0	0	0	0	0	0	0	0	0	0	0	0	0	0		Marpal_utg000071g0121371	9.54774	1.97235	2.8994e-67	8.00466e-65			Marpal_utg000021g0055851	8.76609	-1.00292	7.35368e-12	1.165e-10
Marpal_utg000002g0000711	0.100769	0	0	0	0	0	0	0	0	0	0	0	0	0	0	0	0	0		Marpal_utg000071g0120791	10.4153	2.05248	5.13033e-67	1.39775e-64			Marpal_utg000172g0193171	7.79033	-1.33514	9.79688e-12	1.52407e-10
Marpal_utg000002g0000721	0	0.104889	0	0	0	0	0	0	0	0	0	0.0886609	0	0	0.109831	0.138477	0	0		Marpal_utg000083g0136941	10.2577	1.55144	6.66315e-66	1.79178e-63			Marpal_utg000037g0073261	8.15031	-1.09521	1.11759e-11	1.72692e-10
Marpal_utg000002g0000731	0	0	0	0	0.11505	0	0	0	0	0	0	0.0923736	0	0	0	0	0.175873	0.133668		Marpal_utg000005g0012281	7.79191	2.96456	9.3231e-66	2.47492e-63			Marpal_utg000077g0126481	6.68291	-1.16677	1.13522e-11	1.75286e-10
Marpal_utg000002g0000741	0.652033	0.319807	1.44493	0.833985	0.561149	0.913175	1.40786	1.55081	0.680724	0.473681	0.883932	0.450548	0.954516	1.30514	1.3395	1.12592	1.02937	1.5647		Marpal_utg000010g0023891	10.2267	1.30178	1.61233e-65	4.22593e-63			Marpal_utg000171g0192651	5.94589	-1.54223	1.48439e-11	2.24677e-10
Marpal_utg000002g0000751	14.1138	14.094	13.8382	15.3574	13.3175	14.4248	13.0228	14.7965	13.016	14.5223	14.8204	13.871	16.0162	13.033	13.6108	14.3006	15.549	14.1325		Marpal_utg000012g0027561	7.56007	2.89147	1.65651e-65	4.28745e-63			Marpal_utg000169g0188241	6.11479	-1.40972	1.94853e-11	2.90888e-10
Marpal_utg000002g0000761	23.2032	16.8417	11.9915	7.55542	8.25094	10.5791	15.085	15.1146	17.341	12.6886	14.1339	11.4523	6.34555	7.52814	5.36914	8.69581	6.70902	3.26338		Marpal_utg000103g0151151	5.15125	4.37817	6.53285e-65	1.66999e-62			Marpal_utg000109g0155101	6.91188	-1.16233	3.435e-11	4.94956e-10
Marpal_utg000002g0000771	0.225802	0.255579	0.0769823	0.0888654	0.17938	0.145955	0.225022	0.152536	0.0155432	0.227129	0.0627918	0.0288049	0.0508543	0	0.0713656	0.0224948	0.0274213	0.0416818		Marpal_utg000106g0153491	11.3227	1.27906	1.94022e-64	4.8993e-62			Marpal_utg000064g0106761	6.23862	-1.55685	4.00422e-11	5.71409e-10
Marpal_utg000002g0000781	0	0.106602	0	0	0	0	0.0703929	0	0.0972463	0	0	0	0	0.0815715	0	0	0	0		Marpal_utg000053g0094141	11.1537	1.59793	2.47034e-64	6.16277e-62			Marpal_utg000164g0185281	8.26396	-1.04814	5.2824e-11	7.44658e-10
Marpal_utg000002g0000791	0.099043	0	0	0.126681	0	0	0	0	0	0.107927	0	0	0	0	0.101735	0	0	0		Marpal_utg000005g0011341	13.8719	1.26601	2.6342e-64	6.4933e-62			Marpal_utg000115g0160041	6.653	-1.12782	6.15339e-11	8.61474e-10
Marpal_utg000002g0000801	0	0	0	0	0	0	0	0	0	0	0	0	0	0	0	0	0	0		Marpal_utg000052g0093291	5.36781	6.01905	4.47437e-64	1.08996e-61			Marpal_utg000018g0051011	7.25083	-1.39169	8.37472e-11	1.15528e-09
Marpal_utg000002g0000811	5.81567	6.07623	5.76177	5.26713	4.98728	4.79535	6.3157	5.61595	5.86114	4.61239	4.93465	4.96495	4.95367	5.69993	6.88096	5.36286	5.45082	5.2163		Marpal_utg000004g0007911	8.59525	2.67346	9.58186e-64	2.307e-61			Marpal_utg000169g0188251	8.05485	-1.3712	1.33653e-10	1.78889e-09
Marpal_utg000002g0000821	0	0	0	0	0	0	0	0	0	0	0	0	0	0	0	0	0	0		Marpal_utg000069g0117341	9.40195	1.5399	2.65706e-63	6.32381e-61			Marpal_utg000103g0150961	7.99236	-1.14816	1.55014e-10	2.06148e-09
Marpal_utg000002g0000831	5.80266	6.47318	7.41413	6.32636	5.14543	4.96722	5.84513	5.53548	6.46641	6.13913	5.84393	5.62174	6.21639	6.73713	6.54275	6.39003	8.34179	6.10838		Marpal_utg000002g0003631	8.89453	1.59862	5.76602e-63	1.35672e-60			Marpal_utg000093g0145151	7.71508	-1.20378	2.35664e-10	3.0709e-09
Marpal_utg000002g0000841	2.12528	2.00549	2.08182	2.18649	1.90857	2.17168	1.60112	1.62295	1.96384	2.34109	2.02515	2.13578	1.85996	1.95942	2.07626	1.98952	2.07877	2.06498		Marpal_utg000093g0144721	10.9121	1.62381	4.06735e-61	9.35763e-59			Marpal_utg000172g0193181	6.98657	-1.16278	6.32023e-10	7.89304e-09
Marpal_utg000002g0000851	0	0	0	0	0	0.0556193	0	0.116254	0.142153	0	0	0	0	0	0.108781	0	0	0		Marpal_utg000106g0153081	8.005	2.3557	4.74435e-61	1.07952e-58			Marpal_utg000013g0032231	6.1786	-1.40208	9.49231e-10	1.16082e-08
Marpal_utg000002g0000861	0	0	0	0	0	0	0	0	0	0	0	0	0	0	0	0	0	0		Marpal_utg000013g0034651	9.32807	2.98871	8.56772e-61	1.92829e-58			Marpal_utg000016g0040151	7.29696	-1.07082	1.90499e-09	2.25785e-08
Marpal_utg000002g0000871	16.1401	17.1646	14.6096	18.6451	18.7057	17.6528	18.2212	17.4925	16.9649	19.5421	17.4349	17.0582	15.5642	15.8842	17.1313	17.3194	17.4319	18.1056		Marpal_utg000075g0126061	5.78405	4.97877	3.10238e-60	6.83381e-58			Marpal_utg000086g0139081	3.692	-3.27788	3.25472e-09	3.76073e-08
Marpal_utg000002g0000881	25.9298	25.0165	23.7134	33.9088	28.613	31.428	22.0871	22.6869	23.0857	28.2557	28.3296	29.4009	24.6692	24.9362	24.81	30.0598	36.4527	30.8228		Marpal_utg000035g0070281	11.4067	1.14437	4.41654e-60	9.6262e-58			Marpal_utg000224g0204941	9.43993	-1.36738	8.70452e-09	9.47114e-08
Marpal_utg000002g0000891	125.515	136.318	135.707	177.902	145.115	152.867	128.719	137.918	112.817	162.17	159.596	165.287	159.969	150.742	150.191	155.809	223.496	193.066		Marpal_utg000057g0098811	10.4159	1.22323	4.57347e-59	9.76271e-57			Marpal_utg000014g0037351	6.51371	-1.0861	1.28687e-08	1.36857e-07
Marpal_utg000002g0000901	9.21737	9.01057	10.0561	8.00002	6.27298	7.25014	8.58445	9.44212	9.44557	7.20914	7.74496	7.48443	9.66922	10.0433	10.3296	7.89399	7.62785	8.46033		Marpal_utg000058g0100521	11.7787	1.40625	6.42018e-59	1.35649e-56			Marpal_utg000070g0119291	3.58951	-2.53705	2.50738e-08	2.56257e-07
Marpal_utg000002g0000911	0.0157154	0	0	0	0	0	0	0	0	0	0	0	0	0	0	0	0	0		Marpal_utg000075g0124411	10.5796	1.82751	1.44452e-58	3.02123e-56			Marpal_utg000006g0015061	6.21946	-1.10884	2.5545e-08	2.60688e-07
Marpal_utg000002g0000921	0	0	0	0	0	0	0	0	0	0	0	0	0	0	0	0	0	0		Marpal_utg000024g0059741	8.15039	2.7031	2.47759e-58	5.13009e-56			Marpal_utg000078g0129911	5.82541	-1.41503	4.40329e-08	4.35408e-07
Marpal_utg000002g0000931	0	0	0	0	0	0	0	0	0	0	0	0	0	0	0	0	0	0		Marpal_utg000115g0160631	10.7563	1.57563	4.35981e-58	8.93805e-56			Marpal_utg000055g0097001	3.27203	-2.49173	4.73418e-08	4.65682e-07
Marpal_utg000002g0000941	69.159	67.1783	63.2382	86.4161	84.8639	88.4165	70.3519	67.6907	65.35	84.2671	81.5534	86.6693	61.1574	63.4482	62.8118	78.4584	78.5976	72.6574		Marpal_utg000040g0077521	9.61021	1.4402	5.04493e-58	1.02412e-55			Marpal_utg000078g0129881	6.9619	-1.00783	5.17445e-08	5.06343e-07
Marpal_utg000002g0000951	0	0	0	0	0	0	0	0	0	0	0	0	0	0	0	0	0	0		Marpal_utg000049g0086341	10.5824	1.13906	4.77632e-57	9.6018e-55			Marpal_utg000080g0132501	6.7312	-1.14395	5.95719e-08	5.7802e-07
Marpal_utg000002g0000961	0	0	0	0	0	0	0	0	0	0	0	0	0	0	0	0	0	0		Marpal_utg000075g0124551	5.36524	4.12174	7.67538e-57	1.52814e-54			Marpal_utg000169g0188281	6.57486	-1.12866	6.05099e-08	5.86298e-07
Marpal_utg000002g0000971	2.70685	2.44287	1.67957	3.21985	2.62774	4.71974	1.96378	2.1097	1.38068	2.06476	2.88672	2.98517	2.21905	2.19436	1.75166	2.69931	3.58961	2.76068		Marpal_utg000090g0141841	9.14784	1.65403	1.25012e-56	2.46523e-54			Marpal_utg000103g0151261	6.48833	-1.10528	9.16358e-08	8.6719e-07
Marpal_utg000002g0000981	0	0	0.0295771	0.051214	0.0413514	0.0420577	0	0	0	0.0872646	0	0.0332011	0	0	0	0.0518558	0.0632126	0.0240216		Marpal_utg000130g0170941	11.4131	1.14361	2.22784e-56	4.35185e-54			Marpal_utg000172g0193191	7.66857	-1.19672	9.88344e-08	9.30635e-07
Marpal_utg000002g0000991	0	0	0	0	0	0	0	0	0	0	0	0	0	0	0	0	0	0		Marpal_utg000084g0137591	7.90811	2.89189	2.25099e-56	4.35599e-54			Marpal_utg000169g0189471	4.89728	-1.37158	1.28624e-07	1.1895e-06
Marpal_utg000002g0001001	0.56499	0.831344	0.178862	0.877506	0.0833552	1.10213	0.679668	1.15182	0.5417	1.27532	0.984769	0.870038	0.354468	0.424093	0.414531	0.836238	0.764535	1.35582		Marpal_utg000089g0140551	9.70263	2.56354	5.77986e-56	1.10813e-53			Marpal_utg000116g0161861	1.44005	-4.28794	1.52724e-07	1.39863e-06
Marpal_utg000002g0001011	0.296577	0.727321	0.657225	1.23285	0.229715	0.545156	0.864491	0.651125	0.46444	0.484771	0.402056	0.307397	0	0.66785	0.152318	0.288069	0.46821	0.800667		Marpal_utg000016g0040191	11.3483	1.23705	1.00113e-55	1.88449e-53			Marpal_utg000039g0074961	2.65526	-2.90095	2.36786e-07	2.11422e-06
Marpal_utg000002g0001021	5.55286	4.01529	4.82837	7.79234	7.81004	9.13218	4.24776	6.45549	5.2435	9.33577	9.18626	8.87545	3.22058	4.49359	3.40053	7.87631	9.55118	7.10685		Marpal_utg000024g0059411	5.42743	3.94364	2.396e-55	4.46952e-53			Marpal_utg000116g0162251	4.46575	-1.61989	3.02231e-07	2.66638e-06
Marpal_utg000002g0001031	9.33188	5.80847	6.22842	7.33122	9.58846	9.1054	5.82998	5.40795	3.6031	4.74896	5.05176	6.28456	9.43094	5.26241	6.47141	8.65006	9.42273	6.13845		Marpal_utg000008g0017841	10.9121	1.27786	7.76926e-55	1.43634e-52			Marpal_utg000010g0021321	4.53993	-1.46792	3.7455e-07	3.26132e-06
Marpal_utg000002g0001041	97.805	76.7537	64.3919	55.1713	78.3192	67.7505	60.3646	64.4733	52.6028	43.7791	45.4205	43.4189	67.7706	62.7222	61.7718	74.3104	62.3959	52.5379		Marpal_utg000044g0080561	11.4338	1.13768	1.18259e-54	2.16697e-52			Marpal_utg000060g0102111	4.05921	-1.73294	3.91242e-07	3.39098e-06
Marpal_utg000002g0001051	0.687637	0.274032	0.888899	0.494732	0.754533	0.812563	1.28058	0.448187	1.01915	1.75622	1.63135	1.37199	0.440403	0.645192	0.816687	1.33582	1.08558	0.953988		Marpal_utg000032g0066431	10.6157	1.61891	2.74544e-54	4.98659e-52			Marpal_utg000195g0202321	5.98517	-1.11539	4.90895e-07	4.19326e-06
Marpal_utg000002g0001061	4.36455	4.68917	5.2198	2.92416	5.36599	1.96475	5.92356	6.38814	4.83557	2.49127	2.6297	2.24035	6.08504	4.05614	3.20225	3.22997	4.92169	4.73811		Marpal_utg000064g0106641	9.96048	1.8398	3.14183e-54	5.65693e-52			Marpal_utg000069g0117421	1.37277	-4.13881	5.0093e-07	4.27194e-06
Marpal_utg000002g0001071	2.95649	3.85803	4.50803	5.08248	6.28863	5.92595	4.86676	3.7516	4.05341	6.14781	5.60136	5.91504	3.77213	4.01084	4.69455	6.34051	5.3954	6.37878		Marpal_utg000013g0031871	10.6717	1.08261	3.85444e-54	6.88017e-52			Marpal_utg000030g0063671	3.74569	-1.84799	6.77757e-07	5.67474e-06
Marpal_utg000002g0001081	11.0641	11.6185	11.5764	7.63002	7.32418	6.88034	12.3501	11.6063	11.7556	7.23237	7.34291	7.67112	12.063	12.3598	11.5651	7.75371	7.19433	8.5441		Marpal_utg000077g0128201	9.7309	1.21316	1.06206e-53	1.87957e-51			Marpal_utg000080g0132421	3.66378	-1.91499	6.97e-07	5.82409e-06
Marpal_utg000002g0001091	37.6899	36.6713	35.3804	31.6923	29.2208	28.4318	36.7726	35.5733	34.8084	24.8783	29.3529	27.9773	36.9854	39.3905	37.1396	32.9536	31.2882	32.0238		Marpal_utg000115g0160101	10.2038	1.52462	3.05939e-53	5.36845e-51			Marpal_utg000152g0180841	3.95464	-1.80062	7.61043e-07	6.33112e-06
Marpal_utg000002g0001101	0	0	0	0	0	0	0	0	0	0	0	0	0	0	0	0	0	0		Marpal_utg000013g0034461	9.15292	1.59971	3.46543e-52	6.02985e-50			Marpal_utg000117g0162681	6.41429	-1.13441	8.40039e-07	6.93535e-06
Marpal_utg000002g0001111	33.4609	33.789	32.8091	29.1505	27.8831	26.3735	32.0419	29.8796	28.5986	25.5406	27.1981	25.92	27.4869	29.8986	30.3798	26.363	25.6766	25.5123		Marpal_utg000013g0034331	11.4775	1.2438	4.0185e-52	6.93392e-50			Marpal_utg000057g0098141	4.19068	-1.65371	1.14432e-06	9.27011e-06
Marpal_utg000002g0001121	64.6628	56.1932	52.9726	51.2273	46.8945	48.651	62.6893	62.4391	68.4465	55.3462	60.1759	53.4709	62.8109	62.1367	57.5173	57.1054	50.7029	55.3323		Marpal_utg000040g0075551	11.6355	1.3938	1.02612e-51	1.75593e-49			Marpal_utg000225g0205491	5.21408	-1.2056	1.35713e-06	1.08623e-05
Marpal_utg000002g0001131	0.452842	0.547868	0.423705	0.501981	0.623556	0.380524	0.312886	0.18227	0.243138	0.279629	0.204633	0.312909	0.0441946	0.0906432	0.155049	0.156391	0.214472	0.235451		Marpal_utg000119g0165291	13.0594	1.51297	1.39298e-51	2.36418e-49			Marpal_utg000074g0122511	5.3166	-1.12586	1.69061e-06	1.3361e-05
Marpal_utg000002g0001141	0	0	0	0	0	0	0	0	0	0	0	0	0	0	0	0	0	0		Marpal_utg000011g0025821	10.8532	1.0392	3.08452e-51	5.19252e-49			Marpal_utg000169g0188221	4.19804	-1.60173	3.34424e-06	2.51987e-05
Marpal_utg000002g0001151	16.646	16.8557	16.475	17.8939	16.6859	17.8573	17.1676	13.9783	14.8186	17.0003	16.5954	17.476	15.3424	14.2798	15.0497	16.3299	17.3934	16.3373		Marpal_utg000067g0110751	10.7807	1.0442	3.22722e-51	5.38894e-49			Marpal_utg000074g0124321	3.57106	-2.12879	3.53545e-06	2.65524e-05
Marpal_utg000002g0001161	13.9971	13.9951	15.8341	19.7005	19.3519	19.2351	15.1724	15.4741	12.5254	20.079	18.3979	17.6918	16.8537	15.7278	14.3337	18.3664	19.5201	17.9869		Marpal_utg000077g0126651	10.21	2.3322	9.07542e-51	1.50333e-48			Marpal_utg000018g0048781	6.20554	-1.02851	3.54685e-06	2.66284e-05
Marpal_utg000002g0001171	26.5801	26.7453	24.2688	24.2213	24.8584	21.209	31.7746	33.4356	31.2376	22.7489	21.1355	22.2291	28.5569	28.2576	31.9896	24.6726	20.531	29.7025		Marpal_utg000018g0049261	9.3699	1.26249	1.39192e-50	2.28739e-48			Marpal_utg000051g0090601	2.06329	-2.88181	3.69376e-06	2.76212e-05
Marpal_utg000002g0001181	0.491522	0.464627	0.435692	0.502946	0.590677	0.544444	0.451529	0.706333	0.423848	0.564828	0.492684	0.540948	0.75879	0.509816	0.651753	0.60184	0.479692	0.493253		Marpal_utg000138g0173761	10.4658	1.12926	1.85759e-50	3.0286e-48			Marpal_utg000146g0178131	5.25252	-1.22726	4.55741e-06	3.35224e-05
Marpal_utg000002g0001191	49.9965	49.312	55.1148	46.879	51.126	48.9607	49.851	50.2993	44.7154	49.961	48.1451	43.8778	51.1772	43.551	49.6732	49.8699	55.8802	45.09		Marpal_utg000154g0181651	7.35298	2.57391	4.95415e-50	8.01411e-48			Marpal_utg000068g0115831	4.546	-1.3562	4.85942e-06	3.55796e-05
Marpal_utg000002g0001201	4.67734	4.74666	4.60673	5.23475	4.97423	4.90713	4.5663	4.56602	5.18213	5.10905	5.00727	5.49901	4.49144	5.72612	4.89025	4.83162	5.13377	5.59881		Marpal_utg000013g0035041	12.4894	1.25044	6.1554e-50	9.88013e-48			Marpal_utg000002g0000761	8.03224	-1.01516	4.96406e-06	3.63073e-05
Marpal_utg000002g0001211	0	0	0	0.0347494	0	0	0	0.0298233	0	0	0	0.0675822	0	0	0.111625	0	0	0		Marpal_utg000046g0082331	9.8329	1.17575	9.24653e-50	1.47276e-47			Marpal_utg000225g0205551	5.80217	-1.19322	5.47135e-06	3.96951e-05
Marpal_utg000002g0001221	0	0	0	0	0	0	0	0	0	0	0	0	0	0	0	0	0	0		Marpal_utg000077g0126721	11.58	2.13307	2.80663e-49	4.43618e-47			Marpal_utg000017g0041761	6.25019	-1.36237	7.06794e-06	5.04651e-05
Marpal_utg000002g0001231	22.6725	24.0024	25.4058	20.4392	21.3556	20.9581	26.571	24.309	25.1821	22.0703	22.5047	21.9482	25.6896	23.0544	25.0204	22.4041	20.2748	22.3753		Marpal_utg000015g0039231	7.77371	1.96814	3.01183e-49	4.72446e-47			Marpal_utg000111g0157201	5.37553	-1.21709	1.05737e-05	7.34202e-05
Marpal_utg000002g0001241	0	0.240563	0	0.125467	0	0.360623	0.0635405	0.10768	0.17556	0.160339	0	0.122007	0	0	0.100759	0.254078	0.154862	0.235398		Marpal_utg000082g0135331	9.76756	1.20207	5.70591e-49	8.8832e-47			Marpal_utg000224g0204951	4.21317	-1.58894	1.08334e-05	7.50725e-05
Marpal_utg000002g0001251	0	0.356506	0	0	0	0.763474	0	0	0	0.792057	0	0	0	0.545593	0	1.41201	0	0.436065		Marpal_utg000018g0049941	10.9696	1.02468	1.0549e-48	1.63006e-46			Marpal_utg000024g0060001	4.02346	-1.54239	1.19031e-05	8.17196e-05
Marpal_utg000002g0001261	0	0	0	0	0.145827	0	0	0.31001	0	0	0	0	0	0	0	0	0	0.169426		Marpal_utg000090g0142141	9.30326	1.78283	1.6291e-48	2.49868e-46			Marpal_utg000080g0132491	5.20898	-1.13433	1.20703e-05	8.28124e-05
Marpal_utg000002g0001271	0	0	0	0	0	0	0	0	0	0	0	0	0	0	0	0	0	0		Marpal_utg000080g0133301	9.7222	1.33201	1.66432e-48	2.53393e-46			Marpal_utg000003g0006181	1.57958	-3.39221	1.24944e-05	8.54675e-05
Marpal_utg000002g0001281	5.59738	5.77334	6.21892	5.0576	4.14447	4.45594	6.23371	5.47609	5.53612	4.65843	5.3605	4.77699	5.38603	5.02215	5.35947	5.00228	5.26066	4.8623		Marpal_utg000024g0059941	9.58177	1.19869	3.61959e-48	5.47059e-46			Marpal_utg000070g0118891	4.83125	-1.29057	1.28241e-05	8.75489e-05
Marpal_utg000002g0001291	38.921	40.8199	43.3036	33.7838	34.2087	32.2198	40.3872	39.8084	40.1242	32.7869	32.6966	34.2184	40.5859	44.444	40.7762	35.8159	35.1894	34.5282		Marpal_utg000008g0018911	9.72921	1.29224	3.98839e-48	5.98432e-46			Marpal_utg000015g0038591	3.33683	-2.31444	1.45619e-05	9.83108e-05
Marpal_utg000002g0001301	0	0	0.067298	0	0	0	0	0	0	0	0	0	0	0	0	0	0	0		Marpal_utg000139g0173991	10.5502	1.0209	4.54885e-48	6.77615e-46			Marpal_utg000111g0156471	2.45913	-2.4181	1.84332e-05	0.000122686
Marpal_utg000002g0001311	0	0	0	0	0	0	0	0	0	0	0	0	0	0	0	0	0	0		Marpal_utg000090g0141761	10.6847	1.19639	6.3462e-48	9.38603e-46			Marpal_utg000017g0043051	6.66146	-1.26549	1.88372e-05	0.000125094
Marpal_utg000002g0001321	51.8215	44.9619	45.4378	43.7177	35.8977	35.823	40.3296	44.6053	41.518	32.8219	33.9341	32.6229	48.2558	45.8353	47.1189	37.9177	43.3275	43.6374		Marpal_utg000077g0127811	9.71806	1.25664	9.3463e-48	1.37251e-45			Marpal_utg000083g0137221	5.14065	-1.08503	2.20461e-05	0.000144595
Marpal_utg000002g0001331	9.88943	9.19951	9.35938	11.5804	13.5489	12.7586	10.8893	10.1578	9.10632	13.046	12.2514	11.2921	9.71233	9.1737	9.17183	13.2276	11.4584	10.9382		Marpal_utg000058g0100531	10.9176	1.48134	3.82348e-47	5.57528e-45			Marpal_utg000052g0093601	4.57375	-1.805	2.3609e-05	0.000154127
Marpal_utg000002g0001341	6.04738	5.21601	6.51235	8.58064	9.48896	9.83913	6.17475	5.54965	5.46086	8.34613	8.12969	8.87516	5.6666	6.10063	5.67403	8.99147	8.61195	7.60313		Marpal_utg000032g0067141	10.6694	1.17419	8.5864e-47	1.23465e-44			Marpal_utg000068g0113771	5.0109	-1.42575	2.36546e-05	0.000154363
Marpal_utg000002g0001351	3.59639	3.91613	3.25398	2.44305	2.77227	2.6931	3.43306	3.41897	4.17296	2.47515	2.69045	2.22586	3.32512	3.12576	4.18903	2.83023	2.60793	2.66343		Marpal_utg000130g0171281	9.53956	1.66225	1.33916e-46	1.91232e-44			Marpal_utg000016g0040811	-2.72979	-4.29906	2.73886e-05	0.000177443
Marpal_utg000002g0001361	7.17248	7.3247	7.63839	6.82399	5.74096	5.70293	7.94933	7.87347	7.78845	6.26296	6.28004	6.09381	6.44818	8.41606	6.71413	5.85707	6.17296	5.92104		Marpal_utg000018g0051731	10.9984	1.2583	1.50543e-46	2.13503e-44			Marpal_utg000140g0174711	1.15603	-3.71989	3.29013e-05	0.000210589
Marpal_utg000002g0001371	1.90896	1.27152	1.42752	3.85843	3.65085	4.2083	1.3434	1.16419	1.6239	3.3386	2.53465	3.32211	1.41452	1.6275	0.919901	3.47949	3.49739	2.48844		Marpal_utg000077g0126671	10.7723	1.60395	2.07721e-46	2.90613e-44			Marpal_utg000067g0110571	4.45513	-1.23528	3.51152e-05	0.000223859
Marpal_utg000002g0001381	0.307559	0.274274	0.192765	0.655641	0.606381	0.988739	0.229408	0.399003	0.291902	0.66014	0.555926	0.625969	0.313802	0.237856	0.229758	0.253473	0.559116	0.547953		Marpal_utg000112g0157421	9.5886	1.20504	3.65059e-46	5.07309e-44			Marpal_utg000102g0150611	1.34712	-4.0875	3.55126e-05	0.000226253
Marpal_utg000002g0001391	0	0	0	0	0	0	0	0	0	0	0	0	0	0	0	0	0	0		Marpal_utg000002g0002791	11.1696	1.03967	3.71652e-46	5.13028e-44			Marpal_utg000017g0043901	2.37147	-2.53665	3.56374e-05	0.000226909
Marpal_utg000002g0001401	73.3993	69.2488	63.1519	74.4252	69.854	71.9607	66.1992	63.4424	70.5131	70.095	70.3552	78.1828	78.6476	76.6625	76.0513	80.8834	93.6235	89.6247		Marpal_utg000067g0111441	5.73025	4.56209	1.2652e-45	1.73492e-43			Marpal_utg000104g0151591	1.36	-3.48479	3.89957e-05	0.000247379
Marpal_utg000002g0001411	3.49865	4.01481	3.75466	2.57521	1.60207	1.80278	2.82214	3.58696	2.7173	2.22995	3.51994	2.13472	4.01039	4.90546	4.13618	3.88986	2.97011	2.85141		Marpal_utg000125g0168561	8.42371	1.8974	1.57574e-45	2.14653e-43			Marpal_utg000012g0030801	4.69646	-1.15685	4.76e-05	0.000296423
Marpal_utg000002g0001421	17.8934	16.3296	17.2684	22.1031	22.4012	24.3204	14.8067	15.3229	14.3805	20.0638	18.0277	21.637	15.2123	15.3298	14.4194	19.7949	22.3553	18.8237		Marpal_utg000057g0099091	11.0682	1.1884	3.31153e-45	4.42378e-43			Marpal_utg000067g0110981	4.64967	-1.17874	5.91817e-05	0.000362014
Marpal_utg000002g0001431	0.616761	0.70585	0.303725	0.657391	0.743111	0.215944	0.66585	0.564199	1.47177	0.7841	0.743214	0.426175	1.05336	0.771588	0.633521	0.399378	0.811408	0.616691		Marpal_utg000064g0107091	9.46645	1.42702	4.01582e-45	5.33023e-43			Marpal_utg000020g0054821	3.7201	-1.50055	7.77166e-05	0.000466435
Marpal_utg000002g0001441	5.63205	5.30231	5.6401	5.94667	5.7774	6.61059	6.04767	6.53519	7.05247	6.19905	6.38823	6.59759	5.56109	6.58247	6.63928	5.84987	7.07135	6.23613		Marpal_utg000012g0028081	9.30129	1.7056	4.69404e-45	6.19076e-43			Marpal_utg000014g0037261	3.64774	-1.59067	8.07393e-05	0.000483176
Marpal_utg000002g0001451	58.1236	51.5777	52.0756	57.3847	60.5521	61.1924	54.0978	51.2492	51.3413	52.1585	52.7967	52.4819	53.5621	51.5503	56.6492	55.1554	63.1753	59.7454		Marpal_utg000141g0176071	10.2085	1.11603	5.38436e-45	7.05624e-43			Marpal_utg000033g0067371	4.05623	-1.46856	8.63385e-05	0.000514157
Marpal_utg000002g0001461	41.8277	42.1864	40.3987	40.437	37.0432	39.5804	47.372	47.7955	47.0196	38.5038	40.6178	41.5707	44.4095	46.7867	44.2219	40.4822	40.9929	39.8395		Marpal_utg000050g0087981	8.47006	1.71165	7.45751e-45	9.71165e-43			Marpal_utg000077g0127451	3.4353	-1.59323	0.000101481	0.000597629
Marpal_utg000002g0001471	5.5308	5.42546	5.61949	6.12554	6.01825	5.80943	6.21808	5.65263	5.20529	5.50736	5.8221	5.37677	5.5063	4.89912	6.57354	5.50249	5.35268	6.35652		Marpal_utg000018g0047621	9.80684	1.81715	9.74097e-45	1.25277e-42			Marpal_utg000172g0193551	4.52063	-1.23176	0.000115813	0.000674362
Marpal_utg000002g0001481	0	0	0	0	0	0	0	0	0	0	0	0	0	0	0	0	0	0		Marpal_utg000075g0125321	9.97867	1.10375	1.09149e-44	1.39508e-42			Marpal_utg000219g0204071	4.45698	-1.6532	0.000154908	0.00088216
Marpal_utg000002g0001491	16.6942	15.0336	16.575	20.1327	23.7516	23.5038	17.3289	17.4608	16.869	23.1408	20.6731	21.2197	15.4223	14.1966	13.91	20.761	22.3612	19.6825		Marpal_utg000024g0059401	9.0911	1.66481	1.47004e-44	1.86741e-42			Marpal_utg000169g0189531	4.7368	-1.03937	0.000161092	0.000914608
Marpal_utg000002g0001501	21.483	21.3679	20.46	21.011	17.8522	16.5828	19.0807	18.8222	16.3272	15.3091	16.6343	17.1175	18.2259	21.2107	20.2604	16.4604	17.0051	18.1516		Marpal_utg000075g0124691	10.5271	1.1578	1.48145e-44	1.87042e-42			Marpal_utg000046g0082691	3.16705	-1.73853	0.000180772	0.00101741
Marpal_utg000002g0001511	0	0	0	0	0	0	0	0	0	0	0	0	0	0	0	0	0	0		Marpal_utg000069g0117011	8.78226	1.46178	1.94977e-44	2.44679e-42			Marpal_utg000091g0143941	3.68259	-1.39575	0.000181235	0.00101974
Marpal_utg000002g0001521	3.69429	3.01157	3.87033	5.44509	5.55903	5.11653	4.16288	4.05534	4.18499	7.40456	5.7897	6.02468	3.77518	3.9329	3.85775	6.13623	5.79991	5.51317		Marpal_utg000012g0030331	11.7133	1.01998	4.17381e-44	5.2062e-42			Marpal_utg000106g0152581	4.32301	-1.25033	0.000223562	0.0012427
Marpal_utg000002g0001531	8.41147	8.38392	8.73068	9.84197	9.76222	10.0568	8.74223	7.86781	8.05954	10.5659	9.52088	10.5854	8.29486	8.38458	8.80674	10.841	11.3152	8.98924		Marpal_utg000058g0099681	6.51621	3.01074	1.32543e-43	1.64338e-41			Marpal_utg000133g0172151	4.56923	-1.28538	0.000274215	0.00149813
Marpal_utg000002g0001541	4.20755	3.5597	4.15943	7.94247	6.31602	6.93321	4.51879	4.70461	5.57076	7.8916	8.59485	9.09174	4.8085	5.02505	4.54682	8.40663	9.60572	7.43197		Marpal_utg000005g0010831	6.42306	3.009	6.8158e-43	8.25309e-41			Marpal_utg000051g0090001	3.97099	-1.4154	0.000331845	0.00178658
Marpal_utg000002g0001551	9.42835	8.95976	8.09229	10.3292	11.0786	11.3382	8.01578	7.67415	8.65276	10.8141	10.3245	11.4381	8.58718	7.84111	8.52902	10.3546	10.0852	10.5253		Marpal_utg000052g0093521	9.40063	1.29943	2.9727e-42	3.55796e-40			Marpal_utg000136g0172861	4.68265	-1.10262	0.000382822	0.00204244
Marpal_utg000002g0001561	448.842	468.253	460.308	460.56	455.747	435.34	473.526	491.247	468.079	490.634	515.373	468.673	487.885	440.61	478.735	465.231	487.453	452.495		Marpal_utg000155g0182181	15.2646	1.32294	4.04845e-42	4.81766e-40			Marpal_utg000025g0060441	4.24716	-1.12968	0.000409117	0.00217043
Marpal_utg000002g0001571	35.1025	35.7879	37.3082	27.3093	24.5491	27.0446	39.5373	40.8714	33.9583	30.4525	30.2462	29.3044	36.0706	35.6858	35.6189	28.1591	29.2956	28.9716		Marpal_utg000034g0069071	9.76053	2.60397	4.80592e-42	5.65405e-40			Marpal_utg000047g0083191	4.22166	-1.15013	0.000409372	0.00217123
Marpal_utg000002g0001581	5.52733	5.49652	5.39292	5.02208	5.72966	5.77679	6.49023	6.07511	5.74276	5.775	6.23027	6.19675	4.97006	5.77016	5.82639	6.077	6.28582	5.40665		Marpal_utg000004g0009481	9.07652	2.18861	4.79435e-42	5.65405e-40			Marpal_utg000010g0021631	6.40599	-1.04153	0.000412639	0.00218743
Marpal_utg000002g0001591	0	0	0	0	0	0	0	0	0	0	0	0	0	0	0	0	0	0		Marpal_utg000061g0104211	7.2717	2.3767	5.00209e-42	5.8516e-40			Marpal_utg000090g0143631	-2.72979	-3.77859	0.000431573	0.00227905
Marpal_utg000002g0001601	74.5132	84.8129	80.7489	63.6318	63.4584	62.3202	85.9997	88.7624	84.2733	61.7152	67.5427	64.2733	86.5113	89.1534	91.7065	64.6621	65.246	70.3433		Marpal_utg000043g0080061	9.80977	1.85314	1.27823e-41	1.47861e-39			Marpal_utg000151g0180031	-2.72979	-3.81296	0.000450709	0.00237284
Marpal_utg000002g0001611	33.975	34.6316	32.321	41.8721	39.721	42.3562	37.8049	35.4874	36.1053	38.706	43.2301	43.3453	34.1552	30.5073	33.6265	38.9546	37.9815	36.3086		Marpal_utg000014g0037581	10.2214	1.31891	1.65237e-41	1.90078e-39			Marpal_utg000013g0034031	2.59559	-1.95118	0.000452526	0.00238174
Marpal_utg000002g0001621	0	0	0	0	0	0	0	0	0	0	0	0	0	0	0	0	0	0		Marpal_utg000074g0123671	11.5256	1.26805	1.81958e-41	2.08156e-39			Marpal_utg000141g0176011	6.52877	-1.37321	0.000495004	0.00258175
Marpal_utg000002g0001631	17.3952	18.6271	19.3239	13.7255	13.5189	13.2281	21.4766	20.7651	20.5667	13.9263	14.2342	13.8919	18.8298	19.8227	19.7493	14.6346	14.311	14.8624		Marpal_utg000032g0066251	9.4301	1.56175	2.21441e-41	2.51932e-39			Marpal_utg000113g0158871	3.79272	-1.32464	0.000504289	0.00262555
Marpal_utg000002g0001641	13.5359	14.3168	14.631	11.3272	12.1487	11.9845	13.1675	12.618	13.5442	10.6468	11.7242	12.3694	11.9613	13.4097	12.5369	11.1759	12.0591	11.4276		Marpal_utg000070g0118051	9.26587	1.32768	2.26906e-41	2.56739e-39			Marpal_utg000101g0149951	3.65799	-1.40296	0.000523589	0.00271715
Marpal_utg000002g0001651	22.5402	22.948	25.0777	17.0133	16.4767	16.9724	27.4946	23.847	21.5814	15.6469	15.7268	16.921	22.8668	21.9461	24.7915	16.77	15.376	16.7168		Marpal_utg000033g0067621	6.21398	2.97026	7.1811e-41	8.03739e-39			Marpal_utg000030g0063941	2.24045	-2.16889	0.000532581	0.00276036
Marpal_utg000002g0001661	0.460259	0.60199	0	0	0.158442	0.161148	0.198756	0	0.137289	0.167182	0.138656	0.19082	0.224592	0.345479	0.0787944	0.298037	0	0		Marpal_utg000004g0008151	10.9107	1.08039	9.28829e-41	1.034e-38			Marpal_utg000050g0088731	0.479614	-4.36706	0.000557335	0.00288199
Marpal_utg000002g0001671	19.4049	18.3999	18.8743	20.9702	22.3091	19.5821	19.5454	19.5448	19.3534	20.9379	20.4758	19.5126	19.0371	20.3996	20.9366	19.7034	19.0465	19.55		Marpal_utg000002g0004081	6.98971	2.39014	1.54274e-40	1.69915e-38			Marpal_utg000077g0127041	4.56811	-1.32253	0.000561415	0.00290036
Marpal_utg000002g0001681	10.7989	12.5269	11.7279	10.3592	11.4622	10.634	13.3933	11.7837	12.875	11.3006	10.8344	11.3439	11.4173	11.4672	12.1708	11.2383	10.2155	12.7387		Marpal_utg000053g0093931	9.54804	1.37246	2.51816e-40	2.75878e-38			Marpal_utg000179g0198501	4.49328	-1.05798	0.000595933	0.00306417
Marpal_utg000002g0001691	0	0	0	0	0	0	0	0	0	0	0	0	0	0	0	0	0	0		Marpal_utg000035g0071111	10.2178	1.03973	1.41745e-39	1.54472e-37			Marpal_utg000138g0173531	-2.72979	-4.02818	0.0006632	0.00338065
Marpal_utg000002g0001701	0	0	0	0	0	0.0562614	0.0693914	0.0195993	0.0319542	0.0583677	0.0322724	0.0148046	0	0	0	0.0462457	0.0563738	0.0428455		Marpal_utg000029g0062571	8.91403	1.20829	2.47146e-39	2.66532e-37			Marpal_utg000010g0021761	3.88548	-2.22296	0.000668959	0.00340414
Marpal_utg000002g0001711	0	0	0	0	0	0	0	0	0	0	0	0	0	0	0	0	0	0		Marpal_utg000065g0107861	9.3606	2.13516	2.6146e-39	2.80507e-37			Marpal_utg000056g0097761	3.43762	-1.4281	0.00067968	0.00345785
Marpal_utg000002g0001721	800.815	787.432	777.332	528.145	579.42	511.224	605.516	581.154	657.138	439.712	474.1	461.044	645.187	731.744	704.999	511.083	450.056	519.264		Marpal_utg000055g0096851	9.75416	1.05378	2.75015e-39	2.93529e-37			Marpal_utg000168g0186201	3.65416	-1.33832	0.00068868	0.00349591
Marpal_utg000002g0001731	3.59749	3.1067	3.13435	2.20237	3.33421	2.64833	3.14689	3.71281	3.38433	2.88151	2.58437	2.57506	3.15083	3.3235	4.169	3.30513	3.39793	3.68931		Marpal_utg000032g0065561	9.26484	1.40145	3.64278e-39	3.86808e-37			Marpal_utg000123g0167351	3.02624	-1.74046	0.000692228	0.00351133
Marpal_utg000002g0001741	0.968084	0.61727	1.14416	1.36205	1.29971	1.27107	0.438957	1.0627	0.606409	1.10767	1.1374	1.52517	0.850311	0.726663	0.745794	0.877624	1.29908	0.813099		Marpal_utg000010g0023421	11.9395	1.03049	3.8465e-39	4.06355e-37			Marpal_utg000049g0086791	3.21879	-1.71104	0.000732678	0.00370201
Marpal_utg000002g0001751	0.325538	0.223536	0.336655	0.582932	0.537912	0.410325	0.421737	0.786178	0.466097	0.744952	0.735529	0.755809	0.714836	0.537581	0.300946	0.632398	0.308359	0.624962		Marpal_utg000019g0051891	10.0317	1.64021	5.54414e-39	5.82725e-37			Marpal_utg000179g0197081	3.09268	-1.68022	0.000764851	0.00384954
Marpal_utg000002g0001761	12.5746	13.2919	13.1739	10.2323	10.0965	10.0372	12.6955	14.7468	12.0214	10.995	10.5041	9.92608	12.85	12.463	11.8787	11.2628	9.25682	10.3093		Marpal_utg000012g0030411	9.34584	1.50804	6.15305e-39	6.43459e-37			Marpal_utg000098g0148381	2.23762	-2.1592	0.000795491	0.00398824
Marpal_utg000002g0001771	9.95522	9.37863	9.80494	9.91353	10.0415	9.96925	10.3117	10.2913	9.63532	10.1655	9.14404	10.1982	9.37597	8.50029	10.3449	9.16623	9.01223	9.91233		Marpal_utg000030g0064451	9.125	1.97939	8.89808e-39	9.21218e-37			Marpal_utg000019g0053771	4.19859	-1.06915	0.000813526	0.00407078
Marpal_utg000002g0001781	2.68794	0.941696	1.58842	9.18442	7.5347	10.7287	0.646705	1.98115	0.790323	8.53611	8.71072	11.0804	1.2929	0.864696	0.907182	8.40439	10.7906	7.7404		Marpal_utg000041g0078071	11.0188	1.18346	1.20853e-38	1.24496e-36			Marpal_utg000125g0168221	0.996062	-3.39995	0.000879402	0.00436664
Marpal_utg000002g0001791	0	0	0	0	0	0	0	0	0	0	0	0	0	0	0	0	0	0		Marpal_utg000001g0000071	10.1809	1.82508	2.90209e-38	2.97478e-36			Marpal_utg000024g0059691	3.07758	-1.55869	0.000949458	0.00467415
Marpal_utg000002g0001801	0.962056	0.65651	0.494365	0.481508	0.604771	0.30755	0.596082	0.596916	0.524029	0.638129	0.529248	0.589623	0.97973	1.06751	0.773374	0.812571	0.528283	0.200754		Marpal_utg000002g0001871	8.17947	1.79332	3.48821e-38	3.55797e-36			Marpal_utg000169g0189351	2.55805	-1.95344	0.000959518	0.00472255
Marpal_utg000002g0001811	2.51893	2.91352	2.77714	2.4765	3.10615	2.80379	3.40942	2.86829	3.33067	3.3799	2.34449	2.6498	3.02704	2.82203	2.81909	2.6536	1.92899	2.95471		Marpal_utg000073g0122391	10.9797	1.39326	7.20682e-38	7.2439e-36			Marpal_utg000044g0080551	3.32999	-1.52768	0.000980567	0.00481471
Marpal_utg000002g0001821	0.278711	0.170877	0.205878	0.490168	0.863506	0.988037	0.496475	0.152975	0.0623517	0.303712	0.188918	0.231103	0.102002	0.36611	0.214714	0.496311	0.330004	0.334415		Marpal_utg000077g0128771	5.66842	3.38402	1.22399e-37	1.22435e-35			Marpal_utg000112g0158141	4.95402	-1.11582	0.00100938	0.00493979
Marpal_utg000002g0001831	64.2712	64.8881	61.8113	50.6798	49.467	45.6981	48.6288	49.1939	49.5182	44.265	46.9708	45.5282	53.4884	51.7352	56.9426	47.3845	50.5911	51.5429		Marpal_utg000111g0156911	10.6694	1.01932	1.23152e-37	1.22595e-35			Marpal_utg000024g0058531	1.60209	-2.60836	0.00126734	0.0060674
Marpal_utg000002g0001841	0	0	0	0	0	0	0	0	0	0	0	0	0	0	0	0	0	0		Marpal_utg000005g0010691	11.5854	1.40052	1.37418e-37	1.36142e-35			Marpal_utg000052g0093591	4.80458	-1.03716	0.00129689	0.00619315
Marpal_utg000002g0001851	0.191733	0.188081	0.247851	0.367855	0.39602	0.151044	0.186294	0.394634	0.364595	0.156699	0.346565	0.377583	0.175425	0.0719593	0.516976	0.217271	0.832402	0.51762		Marpal_utg000018g0049621	9.75563	1.101	1.47444e-37	1.4538e-35			Marpal_utg000136g0172771	3.33287	-1.427	0.00129722	0.00619329
Marpal_utg000002g0001861	1.38981	0.964312	1.50237	1.92939	1.50532	1.88709	1.05396	1.15353	0.910011	1.82845	1.43988	1.77078	1.09171	1.17044	1.0968	1.49261	1.57869	1.72859		Marpal_utg000013g0032071	6.72976	2.07762	1.49628e-37	1.46834e-35			Marpal_utg000024g0058911	4.28492	-1.13789	0.00138407	0.00657156
Marpal_utg000002g0001871	3.24027	2.93776	2.22428	9.58672	9.75174	10.4168	2.41692	3.1797	2.62134	8.50633	7.11409	10.2722	3.42583	2.67789	2.73999	7.4603	9.30084	7.48123		Marpal_utg000014g0037331	11.7601	1.56162	1.74729e-37	1.70657e-35			Marpal_utg000073g0122321	2.40839	-1.87344	0.0014061	0.00666547
Marpal_utg000002g0001881	0.0849392	0	0	0.217283	0.0877199	0	0.11004	0.139861	0.0380043	0	0	0	0.0621715	0	0.0872474	0.110003	0	0.203831		Marpal_utg000010g0019721	8.30376	1.6558	1.85051e-37	1.79891e-35			Marpal_utg000017g0044671	2.34648	-2.00859	0.00150862	0.00711238
Marpal_utg000002g0001891	12.1456	10.1452	10.0149	9.61548	14.5627	12.5064	10.7807	9.63573	10.1492	11.341	8.18843	9.8908	7.34737	8.9047	8.4138	7.45676	7.34047	8.26414		Marpal_utg000137g0173321	8.98211	1.31968	2.97126e-37	2.86153e-35			Marpal_utg000094g0145501	4.34325	-1.02735	0.00153829	0.00724233
Marpal_utg000002g0001901	8.57577	8.33063	7.70024	8.97775	8.36848	8.24863	6.42831	7.20156	6.28107	6.48245	6.36875	7.80241	7.42667	6.44758	7.22409	6.7862	7.98717	7.98832		Marpal_utg000030g0064501	8.13414	2.73805	1.58111e-36	1.51567e-34			Marpal_utg000125g0168601	1.79668	-2.34567	0.00164088	0.00767819
Marpal_utg000002g0001911	5.06205	4.66936	4.15866	5.26933	4.95328	5.36782	3.52156	4.13775	4.0217	5.47663	5.15362	5.29933	4.31535	4.35285	4.50468	5.78911	5.43577	4.74015		Marpal_utg000015g0040111	8.52655	1.43611	1.62033e-36	1.54611e-34			Marpal_utg000123g0167311	3.46818	-1.35621	0.00164156	0.00767965
Marpal_utg000002g0001921	0	0	0	0	0	0	0	0	0	0	0	0	0	0	0	0	0	0		Marpal_utg000119g0164981	10.1358	1.33215	2.6772e-36	2.53124e-34			Marpal_utg000098g0147931	-2.72979	-3.70082	0.00166266	0.0077661
Marpal_utg000002g0001931	0	0	0	0	0	0	0	0	0	0	0	0	0	0	0	0	0	0		Marpal_utg000021g0055741	5.35095	3.71604	3.81441e-36	3.57381e-34	MpaMAX1		Marpal_utg000136g0172751	3.6686	-1.23	0.00174597	0.00810584
Marpal_utg000002g0001941	0	0	0	0	0	0	0	0	0	0	0	0	0	0	0	0	0	0		Marpal_utg000032g0066111	8.45408	1.45361	4.31942e-36	4.02873e-34			Marpal_utg000185g0202021	3.68622	-1.18487	0.0017714	0.00821284
Marpal_utg000002g0001951	0	0	0	0	0	0	0	0	0	0	0	0	0	0	0	0	0	0		Marpal_utg000119g0164781	9.61991	1.10603	4.48511e-36	4.16452e-34			Marpal_utg000051g0089841	4.13957	-1.0757	0.00184177	0.00849915
Marpal_utg000002g0001961	0	0	0	0	0	0	0	0	0	0	0	0	0	0	0	0	0	0		Marpal_utg000034g0069081	10.7906	1.61403	8.13767e-36	7.42284e-34			Marpal_utg000064g0106441	4.44418	-1.09064	0.00184866	0.00852713
Marpal_utg000002g0001971	0	0	0	0	0	0	0	0	0	0	0	0	0	0	0	0	0	0		Marpal_utg000067g0110191	9.5641	1.4043	1.08466e-35	9.85043e-34			Marpal_utg000091g0143951	3.47908	-1.38014	0.00192118	0.00882821
Marpal_utg000002g0001981	0	0	0	0	0	0	0	0	0	0	0	0	0	0	0	0	0	0		Marpal_utg000167g0185971	9.68306	1.03886	1.10841e-35	1.00221e-33			Marpal_utg000146g0177741	3.06479	-1.48761	0.00195187	0.00895534
Marpal_utg000002g0001991	0	0	0	0	0	0	0	0	0	0	0	0	0	0	0	0	0	0		Marpal_utg000051g0091181	10.7361	1.40888	1.15158e-35	1.03672e-33			Marpal_utg000017g0044311	2.72354	-1.93206	0.0019774	0.00906443
Marpal_utg000002g0002001	0	0	0	0	0	0	0	0	0	0	0	0	0	0	0	0	0	0		Marpal_utg000014g0035771	9.21444	1.37024	1.39627e-35	1.25156e-33			Marpal_utg000015g0039951	2.14297	-2.07073	0.00211169	0.00962248
Marpal_utg000002g0002011	0	0	0	0	0	0	0	0	0	0	0	0	0	0	0	0	0	0		Marpal_utg000068g0112761	12.7544	1.24466	2.76456e-35	2.44628e-33			Marpal_utg000169g0188451	2.90643	-1.60656	0.00249268	0.0111524
Marpal_utg000002g0002021	0	0	0	0	0	0	0	0	0	0	0	0	0	0	0	0	0	0		Marpal_utg000042g0079401	9.52731	1.2689	3.3589e-35	2.95955e-33			Marpal_utg000136g0172901	3.61823	-1.29381	0.00260665	0.0116172
Marpal_utg000002g0002031	1.53983	0.771318	1.35524	1.34095	2.16543	1.41092	1.31576	2.58942	1.31929	2.39197	1.5397	1.92879	1.1031	0.934496	1.85089	1.95177	2.17233	1.5331		Marpal_utg000067g0111771	8.21219	1.85206	4.08585e-35	3.58482e-33			Marpal_utg000080g0133311	-2.72979	-3.53329	0.00289697	0.0127654
Marpal_utg000002g0002041	3.25027	2.65697	2.83743	4.5352	4.14499	5.5607	4.14695	2.91921	3.08481	4.0248	2.87074	5.41058	2.45114	3.65957	2.50395	4.04992	5.40336	4.81576		Marpal_utg000120g0165461	9.10776	1.09452	4.20439e-35	3.67326e-33			Marpal_utg000024g0058571	-2.72979	-3.36202	0.00292728	0.0128743
Marpal_utg000002g0002051	0	0	0	0	0	0	0	0	0	0.123045	0	0.0936283	0	0	0	0	0	0		Marpal_utg000104g0151551	9.90726	1.22906	7.06176e-35	6.14373e-33			Marpal_utg000016g0040261	2.44943	-1.80645	0.00317501	0.0138769
Marpal_utg000002g0002061	112.149	128.682	135.241	108.887	102.501	102.402	119.531	119.062	120.489	113.364	117.468	115.534	122.616	121.07	125.837	108.404	103.738	107.66		Marpal_utg000128g0170261	6.20246	2.43841	1.40129e-34	1.21402e-32			Marpal_utg000082g0134671	2.53813	-1.69687	0.00341386	0.0148005
Marpal_utg000002g0002071	0	0	0	0	0	0	0	0	0	0	0	0	0	0	0	0	0	0		Marpal_utg000059g0101751	9.38881	1.07172	1.83176e-34	1.58035e-32			Marpal_utg000001g0000521	1.68622	-2.13723	0.00356084	0.0153606
Marpal_utg000002g0002081	3.00368	3.54528	3.37823	4.53588	4.9132	4.16257	3.30133	2.83988	2.92198	4.6774	4.20332	4.45901	3.21982	2.98192	3.34408	4.4798	4.48192	4.15043		Marpal_utg000014g0035731	10.7529	1.2111	2.0146e-34	1.73089e-32			Marpal_utg000070g0118591	0.858836	-3.11094	0.00391502	0.0167204
Marpal_utg000002g0002091	27.4269	28.5884	27.7549	29.6647	28.6597	28.8887	28.292	24.9988	23.6386	28.5986	28.2351	28.3722	27.1113	24.968	26.9968	31.0739	31.5561	29.0639		Marpal_utg000018g0047001	9.65342	1.58227	2.21115e-34	1.88412e-32			Marpal_utg000008g0017221	2.16354	-1.91751	0.00409326	0.0173821
Marpal_utg000002g0002101	7.63929	7.06838	7.34326	8.23499	8.4406	7.59198	7.26051	6.84787	7.08485	7.43999	7.75839	8.16925	7.22757	6.79423	6.99024	7.07091	8.04017	8.27218		Marpal_utg000008g0017901	9.43797	1.11726	3.10061e-34	2.62046e-32			Marpal_utg000019g0053311	-2.72979	-3.76482	0.00416932	0.0176652
Marpal_utg000002g0002111	0	0	0	0	0	0	0	0	0	0	0	0	0	0	0	0	0	0		Marpal_utg000024g0059011	9.09923	1.07979	4.93957e-34	4.15767e-32			Marpal_utg000068g0115821	4.60483	-1.18756	0.00446402	0.0187545
Marpal_utg000002g0002121	0	0	0	0	0	0	0	0	0	0	0	0	0	0	0	0	0	0		Marpal_utg000058g0099731	7.04215	1.82451	5.11007e-34	4.28377e-32			Marpal_utg000006g0014021	4.58465	-1.55688	0.00458064	0.0192114
Marpal_utg000002g0002131	0	0	0	0	0	0	0	0	0	0	0	0	0	0	0	0	0	0		Marpal_utg000034g0069191	9.81961	1.0213	7.22619e-34	6.00906e-32			Marpal_utg000017g0041741	4.27447	-1.1693	0.0049212	0.0204862
Marpal_utg000002g0002141	0	0	0	0	0	0	0	0	0	0	0	0	0	0	0	0	0	0		Marpal_utg000015g0039261	14.1178	1.17954	7.60785e-34	6.30112e-32			Marpal_utg000195g0202671	3.28625	-1.40365	0.00506253	0.021028
Marpal_utg000002g0002151	5.83223	6.41551	6.14186	6.82215	6.93951	8.01098	6.04457	6.3694	5.49559	7.24624	8.04616	7.87815	5.38541	6.24116	5.76543	7.21752	7.74368	6.95004		Marpal_utg000069g0116391	4.65571	4.43993	1.20583e-33	9.8299e-32			Marpal_utg000080g0133541	2.86947	-1.42591	0.00537056	0.0221785
Marpal_utg000002g0002161	79.7108	72.8692	79.9228	92.2454	93.4245	108.907	62.6386	87.4641	68.3799	106.812	102.766	101.757	59.6934	63.8806	54.9956	89.5043	109.987	81.9906		Marpal_utg000005g0012241	9.00242	1.46798	1.53345e-33	1.24516e-31			Marpal_utg000168g0186971	1.32091	-2.23669	0.00543881	0.0224245
Marpal_utg000002g0002171	0.620919	0.135354	0.407697	0.352973	0	0.144933	0.62565	0.378669	0	0.150359	0	0.114413	0.201993	0	0.354329	0	0.217834	0		Marpal_utg000021g0056231	12.4027	1.17316	4.51896e-33	3.65506e-31			Marpal_utg000050g0087811	-2.72979	-3.41364	0.00551896	0.0227143
Marpal_utg000002g0002181	51.0121	58.2636	58.066	35.9169	31.0035	31.7271	62.0179	63.8814	61.1472	34.3996	37.9428	35.5009	64.1972	60.8075	61.8153	35.44	32.0457	36.7135		Marpal_utg000049g0083651	8.32115	2.38239	9.81948e-33	7.8807e-31	MpaCCD8B		Marpal_utg000017g0044961	2.33427	-1.65126	0.00575752	0.0235836
Marpal_utg000002g0002191	0.596479	1.75535	0.440606	1.90732	1.54002	0.626528	0	0	0.800646	0.649984	1.3477	1.23648	0.436595	1.34319	1.53172	1.15873	0.941669	1.78923		Marpal_utg000060g0102621	9.69324	1.22541	1.39045e-32	1.11161e-30			Marpal_utg000018g0048361	3.67728	-1.16909	0.00577292	0.0236374
Marpal_utg000002g0002201	0	0	0	0	0	0	0	0	0	0	0	0	0	0	0	0	0	0		Marpal_utg000002g0004411	9.10319	1.27434	1.70716e-32	1.35435e-30			Marpal_utg000064g0107691	4.45623	-1.08732	0.00580155	0.0237264
Marpal_utg000002g0002211	8.57925	8.88074	8.3121	7.83363	6.71411	6.76497	9.88655	7.95037	8.80814	6.31641	7.34732	7.1541	8.77011	9.35862	8.65012	6.95607	7.76968	6.61961		Marpal_utg000098g0148501	7.05621	2.51048	2.10951e-32	1.66716e-30			Marpal_utg000008g0017091	4.13237	-1.19198	0.00595438	0.0242939
Marpal_utg000002g0002221	7.69292	7.82684	7.29522	8.44348	8.10581	9.33622	8.28276	8.98684	7.09339	10.0539	9.74778	9.2235	8.59848	6.94496	7.66171	10.9727	10.2986	9.51111		Marpal_utg000007g0015371	7.32891	1.8461	2.34805e-32	1.84862e-30			Marpal_utg000021g0055351	2.62397	-1.79946	0.00667358	0.0268839
Marpal_utg000002g0002231	3.10621	3.35583	3.77297	2.6664	2.4412	2.46418	3.6548	3.87269	3.26326	2.78942	3.19914	2.91051	3.86904	3.38815	3.84949	3.0844	2.28782	3.19256		Marpal_utg000018g0050901	6.82105	2.09982	2.71811e-32	2.13186e-30			Marpal_utg000170g0190281	3.92832	-1.14672	0.00720116	0.0288297
Marpal_utg000002g0002241	0	0	0	0	0	0	0	0	0	0	0	0	0	0	0	0	0	0		Marpal_utg000021g0056141	2.43223	6.37581	3.60215e-32	2.81457e-30			Marpal_utg000018g0046411	1.24775	-2.50277	0.0073035	0.029183
Marpal_utg000002g0002251	0.114274	0	0	0	0.118015	0.0600153	0	0	0.0511295	0	0	0	0	0	0.0586896	0	0	0		Marpal_utg000112g0157961	10.1203	1.12096	4.32346e-32	3.35287e-30			Marpal_utg000121g0165631	1.13927	-2.50189	0.00747525	0.0297903
Marpal_utg000002g0002261	1.78944	1.98768	2.48813	1.18927	1.71214	1.39126	2.13641	2.09913	2.11936	1.35732	1.68859	1.64379	1.86195	2.48885	2.33362	1.80626	1.31557	1.76818		Marpal_utg000038g0074221	7.61887	1.7404	4.70666e-32	3.63642e-30			Marpal_utg000102g0150501	-2.72979	-3.28948	0.00805657	0.031854
Marpal_utg000002g0002271	4.63235	4.73888	4.71233	5.45102	5.16673	5.53302	3.68649	4.286	4.2519	6.15842	5.78945	6.31036	4.65006	4.31165	4.01052	5.10796	6.05948	5.93933		Marpal_utg000059g0101761	6.33871	2.19361	7.41809e-32	5.68885e-30			Marpal_utg000156g0182391	3.81752	-1.04006	0.00923491	0.035923
Marpal_utg000002g0002281	0	0	0	0	0.0388928	0	0	0	0	0	0	0	0	0	0.0193417	0	0.0594542	0		Marpal_utg000113g0159051	9.56016	1.30301	8.48478e-32	6.45903e-30			Marpal_utg000053g0093941	-2.72979	-3.26373	0.0093898	0.0364365
Marpal_utg000002g0002291	0	0	0	0	0	0	0	0	0	0	0	0	0	0	0	0	0	0		Marpal_utg000018g0046301	6.10938	2.38251	1.23174e-31	9.34229e-30			Marpal_utg000019g0052291	-2.72979	-3.19284	0.0105633	0.0404671
Marpal_utg000002g0002301	8.54004	9.37893	9.69864	8.86058	9.13497	9.53154	10.8783	9.94031	9.54626	9.76361	9.75344	10.1037	9.90368	8.27971	11.5655	8.56383	11.0118	10.1667		Marpal_utg000077g0126681	10.715	1.39793	2.11566e-31	1.59879e-29			Marpal_utg000018g0048431	0.704786	-2.8174	0.0108547	0.0414528
Marpal_utg000002g0002311	0	0	0	0	0	0	0	0	0	0	0	0	0	0	0	0	0	0		Marpal_utg000069g0116511	8.16791	1.40559	2.81339e-31	2.11065e-29			Marpal_utg000061g0104051	1.88982	-1.89526	0.011135	0.0423982
Marpal_utg000002g0002321	52.0282	50.8448	51.5031	35.417	30.109	30.322	54.7479	54.7265	55.9074	31.6875	35.9826	33.6641	57.1123	57.0955	55.9235	36.819	37.6365	41.1589		Marpal_utg000071g0121171	9.07293	1.64108	2.90193e-31	2.16922e-29			Marpal_utg000040g0076141	0.911232	-2.58726	0.011255	0.0427842
Marpal_utg000002g0002331	0	0	0	0	0	0	0	0	0	0	0	0	0	0	0	0	0	0		Marpal_utg000030g0064161	7.87435	1.77561	3.82268e-31	2.84721e-29			Marpal_utg000011g0026831	4.31329	-1.08023	0.0113234	0.0430129
Marpal_utg000002g0002341	1.67343	1.02043	1.57021	2.0247	1.121	1.78148	2.10935	1.48944	1.59866	1.60175	1.63502	1.76261	1.92007	1.01847	1.34725	1.58149	1.78504	1.65515		Marpal_utg000018g0048761	11.0318	1.45232	4.46476e-31	3.31353e-29			Marpal_utg000041g0078661	3.90044	-1.13529	0.0113694	0.043148
Marpal_utg000002g0002351	0	0	0	0	0.0133161	0	0.0167043	0	0.0230767	0	0	0	0	0	0	0	0.020356	0		Marpal_utg000034g0069091	8.23334	1.45117	5.19576e-31	3.84227e-29			Marpal_utg000040g0076581	0.117987	-3.64381	0.0124564	0.0468863
Marpal_utg000002g0002361	0	0	0	0	0	0	0	0	0	0	0	0	0	0	0	0	0	0		Marpal_utg000124g0167551	9.05208	1.08778	5.35911e-31	3.94896e-29			Marpal_utg000058g0099921	-2.72979	-3.32109	0.0124932	0.0470163
Marpal_utg000002g0002371	0.0652673	0	0	0.0626102	0	0.0342777	0.0634158	0	0.0876075	0.0711219	0.04424	0.0676485	0	0	0	0	0	0.0783119		Marpal_utg000003g0006251	10.2075	1.08633	7.59119e-31	5.55418e-29			Marpal_utg000012g0030621	-2.72979	-3.32109	0.0125039	0.0470397
Marpal_utg000002g0002381	6.62692	7.42839	7.61699	6.63937	6.8294	7.32132	6.50699	7.00545	5.82359	5.83969	6.2108	6.00611	6.09145	6.43609	6.55516	6.99475	6.63553	7.3126		Marpal_utg000119g0165311	10.6205	1.20471	1.91867e-30	1.37467e-28			Marpal_utg000002g0004051	1.22884	-2.25139	0.0127914	0.0479382
Marpal_utg000002g0002391	1.43616	0.92213	1.50449	1.70333	1.94162	1.78279	0.473598	1.17523	1.21506	1.13817	1.41596	1.27745	1.07032	1.41122	1.39473	1.72468	1.48404	1.81719		Marpal_utg000005g0010041	9.21906	1.06509	1.9174e-30	1.37467e-28			Marpal_utg000068g0114441	1.4156	-2.23175	0.0128255	0.0480487
Marpal_utg000002g0002401	0.0420401	0.0824787	0	0.107543	0	0.132474	0	0	0	0	0	0.0348591	0	0	0.0431825	0	0.132738	0		Marpal_utg000058g0101261	8.3197	1.34777	1.94854e-30	1.39126e-28
Marpal_utg000002g0002411	0	0	0	0	0	0	0	0	0	0	0	0	0	0	0	0	0	0		Marpal_utg000068g0113041	5.67611	4.17466	2.05235e-30	1.46034e-28
Marpal_utg000002g0002421	0.249819	0.285904	0.430584	0.372787	0.343997	0.262404	0.215762	0.0761763	0.260812	0.151238	0.150519	0.161114	0.162539	0.125013	0.185328	0.269614	0.241018	0.249791		Marpal_utg000146g0177891	7.75743	2.61448	3.1807e-30	2.25546e-28
Marpal_utg000002g0002431	0	0	0	0	0	0	0	0	0	0	0	0	0	0	0	0	0	0		Marpal_utg000080g0132351	8.98525	1.3064	4.34122e-30	3.05746e-28
Marpal_utg000002g0002441	1.24274	0.934622	0.458993	0.741781	1.15508	1.39237	0.912324	0.773046	1.29742	0.609398	0.542857	0.858721	0.424494	0.435319	0.404229	0.912023	0.425086	0.6213		Marpal_utg000069g0116161	6.86516	1.91524	4.57383e-30	3.19952e-28
Marpal_utg000002g0002451	0	0.0612589	0	0.159749	0.257971	1.1151	0	0	0.0558824	0.2722	0.169317	0.517813	0.0914184	0	0.0641453	0.727881	1.08447	0.449576		Marpal_utg000014g0036401	9.75582	1.03176	5.58354e-30	3.89269e-28
Marpal_utg000002g0002461	0.11617	0.512809	0.171625	0.297175	1.61964	1.58629	0.752497	0.255048	0.207912	1.20261	1.10241	1.78204	0.170062	0.523198	0.238654	1.12837	1.74229	0.766636		Marpal_utg000033g0067631	6.59864	2.28951	6.9764e-30	4.84743e-28
Marpal_utg000002g0002471	0.490829	0.328283	0.329604	0.22829	0.622102	0.656162	0.317937	0.146945	0.319435	0.267429	0.383107	0.36999	0.261283	0.20096	0.412501	0.346726	0.493105	0.187386		Marpal_utg000127g0169381	8.90759	1.40575	8.71201e-30	6.01303e-28
Marpal_utg000002g0002481	21.564	21.5723	21.8695	19.8481	19.9199	20.2688	20.6995	19.0995	18.7454	18.1273	19.823	19.9309	18.8925	20.4842	19.6354	20.2246	19.583	20.8469		Marpal_utg000080g0133261	7.255	1.65821	9.05864e-30	6.2315e-28
Marpal_utg000002g0002491	0.860315	0.883643	1.24109	0.815581	1.42157	1.25449	1.10143	1.07772	0.869489	0.871311	0.969622	0.881211	0.918636	0.972453	1.02924	1.00931	1.21438	1.17799		Marpal_utg000024g0059451	5.0517	4.43931	1.0542e-29	7.20403e-28
Marpal_utg000002g0002501	4.04849	4.42351	3.62544	5.00297	5.15875	4.61881	5.08348	4.71765	4.42543	4.54739	5.21254	4.48283	4.32187	4.6939	4.78549	5.06567	4.2085	5.61992		Marpal_utg000017g0042021	10.2013	1.07992	1.12541e-29	7.64024e-28
Marpal_utg000002g0002511	0	0	0	0	0.0416776	0	0	0	0	0	0	0	0	0	0.0414531	0	0	0		Marpal_utg000129g0170361	8.94609	1.15576	1.82884e-29	1.23348e-27
Marpal_utg000002g0002521	0	0	0	0	0	0	0	0	0	0	0	0	0	0	0	0	0	0		Marpal_utg000123g0166741	9.03181	1.17037	2.11367e-29	1.41636e-27
Marpal_utg000002g0002531	31.0564	31.3161	32.8137	28.0333	32.7669	25.6969	31.3856	32.6628	35.9192	27.2995	27.0559	31.6933	38.9893	36.0546	33.8842	26.6627	25.078	30.2272		Marpal_utg000010g0020691	5.74352	2.71208	2.12912e-29	1.42212e-27
Marpal_utg000002g0002541	4.75053	5.21824	5.57891	3.31929	4.49647	3.83974	5.10443	5.41356	5.21545	3.66406	4.20767	3.7389	5.62909	5.46201	5.22501	4.37697	4.36917	4.25171		Marpal_utg000010g0022531	8.92933	1.20047	2.44821e-29	1.62477e-27
Marpal_utg000002g0002551	0	0	0	0.0317649	0.0512955	0	0	0	0	0	0	0.0617779	0	0	0	0	0	0		Marpal_utg000018g0049501	12.9325	1.23205	2.58786e-29	1.70651e-27
Marpal_utg000002g0002561	0	0	0	0	0	0	0	0	0	0	0	0	0	0	0	0	0	0		Marpal_utg000032g0066121	9.71174	1.17386	3.01805e-29	1.97759e-27
Marpal_utg000002g0002571	0	0	0.0527544	0	0	0	0.0231305	0	0	0	0	0	0	0	0	0.0462457	0	0		Marpal_utg000017g0044751	7.27782	2.30622	3.33341e-29	2.17049e-27
Marpal_utg000002g0002581	0	0	0	0	0	0	0	0	0	0	0	0	0	0	0	0	0	0		Marpal_utg000003g0005711	10.5737	1.29107	4.63893e-29	3.01109e-27
Marpal_utg000002g0002591	25.4662	25.378	28.329	21.8617	24.963	22.946	29.7423	28.488	28.2731	23.4304	22.4854	22.8773	25.4654	25.6593	27.6126	22.6334	20.1179	25.5806		Marpal_utg000117g0162871	8.94962	1.76094	6.64302e-29	4.28506e-27
Marpal_utg000002g0002601	0	0	0	0	0	0	0	0.719284	0	0	0	0	0	0	0	0	0	0		Marpal_utg000041g0079281	6.37582	2.02058	7.26385e-29	4.65651e-27
Marpal_utg000002g0002611	19.924	18.4286	17.4319	16.9077	15.0553	16.5286	18.1556	18.7215	19.3608	14.8764	15.8867	16.8714	16.0057	18.0764	15.9463	16.0765	15.8782	15.9696		Marpal_utg000083g0136601	6.92993	1.99445	1.04304e-28	6.62493e-27
Marpal_utg000002g0002621	1.60019	1.57722	1.82676	1.41018	1.6763	1.63255	1.76557	1.82382	2.02459	1.61441	1.68147	1.4697	1.51312	1.40803	1.64761	1.5171	1.40212	1.33666		Marpal_utg000006g0014311	9.20171	1.1587	1.27684e-28	8.06043e-27
Marpal_utg000002g0002631	0.071719	0.211059	0.0353181	0.0611549	0.0987559	0.37666	0.402621	0.236185	0.256713	0.208406	0.388905	0.237874	0.20998	0.251224	0.147336	0.495371	0.490636	0.172106		Marpal_utg000010g0020141	9.37806	1.56874	1.35066e-28	8.50052e-27
Marpal_utg000002g0002641	0.376279	0	0.138975	0.481281	0.194299	0.197618	0.853079	1.65222	0.673434	1.02508	0.34007	0.936018	0.963967	0.706107	0.193252	0.487313	0.891056	0.451484		Marpal_utg000010g0024351	9.66971	1.13858	2.11662e-28	1.32407e-26
Marpal_utg000002g0002651	0	0.0765736	0.230646	0	0	0.163986	0.202256	0.171379	0	0.170125	0	0	0	0.234374	0	0	0.24647	0		Marpal_utg000078g0129861	7.82224	1.45373	3.39963e-28	2.10757e-26
Marpal_utg000002g0002661	11.5896	10.3149	9.95214	11.0869	11.4454	11.7423	10.1191	10.0055	9.25833	9.3272	10.638	11.3217	8.53606	8.59064	8.86641	11.8981	12.3312	10.4584		Marpal_utg000003g0005471	9.07697	1.05522	4.78115e-28	2.95518e-26
Marpal_utg000002g0002671	0	0	0	0	0	0.224263	0.2766	0	0	0.465318	0.0964806	0.177037	0	0	0	0	0	0		Marpal_utg000005g0011711	9.79481	1.20613	5.55595e-28	3.41647e-26
Marpal_utg000002g0002681	92.8552	90.6514	88.6262	77.4395	69.9163	61.1766	65.6807	65.4265	71.7751	62.5603	64.4688	57.1708	73.8528	72.9466	81.9036	64.2223	63.1816	73.9762		Marpal_utg000018g0051451	9.20994	1.10397	5.78433e-28	3.5435e-26
Marpal_utg000002g0002691	0.0328188	0	0.0242426	0	0	0	0	0	0	0	0	0	0	0	0	0	0	0		Marpal_utg000128g0170321	7.35701	1.73952	6.89433e-28	4.21103e-26
Marpal_utg000002g0002701	0	0	0	0	0	0	0	0	0	0	0	0	0	0	0	0	0	0		Marpal_utg000090g0141081	8.60389	2.40819	7.71248e-28	4.68313e-26
Marpal_utg000002g0002711	8.99052	7.65073	8.73305	7.58957	5.19952	6.20906	12.1423	10.7081	11.5852	6.09863	6.17528	8.23758	9.73935	11.2362	10.8509	7.74291	7.02576	7.3624		Marpal_utg000127g0169521	5.21073	2.79062	1.26098e-27	7.56809e-26
Marpal_utg000002g0002721	0.125802	0	0	0	0	0	0	0	0	0	0	0	0	0	0	0	0	0		Marpal_utg000030g0064601	9.50926	1.21709	1.70498e-27	1.01447e-25
Marpal_utg000002g0002731	0	0	0	0	0	0	0	0	0	0	0	0	0	0	0	0	0	0		Marpal_utg000031g0065411	8.3255	1.90081	2.05863e-27	1.21789e-25
Marpal_utg000002g0002741	13.0514	14.2088	13.853	23.1485	26.1071	29.7881	11.4763	12.3185	9.9737	19.1733	16.6046	19.1156	13.593	13.253	13.8133	20.0226	25.0575	20.947		Marpal_utg000090g0141891	10.9292	1.00085	2.62341e-27	1.54319e-25
Marpal_utg000002g0002751	0	0	0	0	0	0	0	0	0.0481706	0	0.0486503	0	0	0	0	0	0.0424914	0		Marpal_utg000054g0095371	10.119	1.11346	3.17149e-27	1.86031e-25
Marpal_utg000002g0002761	0	0	0	0	0	0	0	0	0	0	0	0	0	0	0	0	0	0		Marpal_utg000150g0179581	7.43598	1.83993	4.65802e-27	2.6866e-25
Marpal_utg000002g0002771	8.32804	8.16942	8.73336	8.49169	7.98347	8.93864	8.31481	7.74429	7.96397	8.74945	8.52471	8.89851	8.00719	9.03058	6.73939	7.9419	8.12238	8.19979		Marpal_utg000051g0091221	6.09756	3.91127	5.07677e-27	2.9119e-25
Marpal_utg000002g0002781	1.86621	1.27351	1.23868	3.83992	2.87699	4.34658	0.981092	1.30635	1.25855	2.4757	2.63994	3.40885	1.42537	2.07077	1.27795	3.39766	2.43383	2.43391		Marpal_utg000077g0128851	4.28073	3.49193	5.57185e-27	3.16953e-25
Marpal_utg000002g0002791	22.4283	22.9743	25.866	48.3889	47.8065	52.9602	26.3815	28.9027	26.1044	48.4275	47.5795	48.633	22.7456	24.1709	22.2667	46.148	48.9531	42.2725		Marpal_utg000080g0132471	8.6488	1.42411	6.30262e-27	3.5754e-25
Marpal_utg000002g0002801	0	0	0	0	0	0	0	0	0	0	0	0	0	0	0	0	0	0		Marpal_utg000055g0096231	5.40031	2.53703	8.96879e-27	5.06016e-25
Marpal_utg000002g0002811	0	0	0	0	0	0	0	0	0	0	0	0	0	0	0	0	0	0		Marpal_utg000024g0059231	9.69419	1.12235	1.72902e-26	9.54696e-25
Marpal_utg000002g0002821	7.17946	5.78704	4.87849	9.75238	11.7253	13.8157	4.47027	4.92825	5.01351	8.26821	6.87421	8.86045	4.15514	4.67886	5.79294	8.02462	9.92851	8.52534		Marpal_utg000030g0062981	9.55143	1.16748	1.79692e-26	9.86924e-25
Marpal_utg000002g0002831	1.60714	1.20558	0.628497	1.6324	1.63535	2.06048	1.37784	0.752386	1.29012	2.00885	1.87969	1.94014	1.03796	1.13539	1.23811	1.46921	1.60442	1.41791		Marpal_utg000083g0135531	5.48273	2.85729	3.48602e-26	1.88957e-24
Marpal_utg000002g0002841	0	0	0	0.0467141	0	0	0	0	0.0653649	0	0	0	0	0	0	0	0	0		Marpal_utg000017g0041621	9.62175	2.68655	4.02214e-26	2.17448e-24
Marpal_utg000002g0002851	0	0	0	0	0	0	0	0	0	0	0	0	0	0	0	0	0	0		Marpal_utg000128g0170141	8.76496	1.40408	4.59689e-26	2.46589e-24
Marpal_utg000002g0002861	0	0	0	0	0	0	0	0	0	0	0	0	0	0	0	0	0	0		Marpal_utg000077g0126491	6.22186	2.92647	7.15904e-26	3.82049e-24
Marpal_utg000002g0002871	0	0	0	0	0	0	0	0	0	0	0	0	0	0	0	0	0	0		Marpal_utg000080g0133091	10.6112	1.16725	7.46395e-26	3.97297e-24
Marpal_utg000002g0002881	0	0.139702	0.210396	0.182155	0.441229	0.448766	0	0	0.382322	0.310378	0	0.708527	0.208481	0.320697	0.219426	0.092219	0	0.939826		Marpal_utg000041g0078691	8.9953	1.13229	9.56905e-26	5.05451e-24
Marpal_utg000002g0002891	0	0	0	0	0	0	0	0	0	0	0	0	0	0	0	0	0	0		Marpal_utg000166g0185791	8.2422	1.31407	1.09988e-25	5.76558e-24
Marpal_utg000002g0002901	0	0	0	0	0	0	0	0	0	0	0	0	0	0	0	0	0	0		Marpal_utg000131g0171491	8.29201	1.14721	2.54546e-25	1.32096e-23
Marpal_utg000002g0002911	9.04126	6.96035	7.47828	54.7898	45.5682	55.9662	6.40616	6.26328	6.284	69.8109	68.7282	83.133	5.50411	8.30199	5.72545	59.6448	69.7511	55.6808		Marpal_utg000054g0094361	10.8719	1.15321	2.74528e-25	1.42109e-23
Marpal_utg000002g0002921	0.0901795	0.044231	0	0.80741	1.02445	0.994586	0	0	0.0806979	1.03182	0.489009	0.85992	0.132014	0	0	0.642344	0.711838	0.378711		Marpal_utg000116g0161651	9.41375	1.3145	2.79975e-25	1.44568e-23
Marpal_utg000002g0002931	2.76036	2.73196	2.80365	63.6619	56.3273	76.0968	1.96365	1.77209	1.66513	51.4712	49.8166	59.0299	3.06676	2.75647	3.0379	52.7616	65.1922	44.6684		Marpal_utg000082g0134681	8.22251	1.2109	3.27671e-25	1.68775e-23
Marpal_utg000002g0002941	0.937824	0.817745	0.962153	0.733044	0.645685	0.684076	1.18121	0.886498	0.792597	1.02195	0.588596	0.842434	1.10594	0.977708	1.49848	0.91092	0.411266	0.68766		Marpal_utg000024g0059911	8.79088	1.23528	3.64359e-25	1.86282e-23
Marpal_utg000002g0002951	0	0	0	0	0	0	0	0	0	0	0	0	0	0	0	0	0	0		Marpal_utg000074g0123261	11.5951	1.11612	4.11416e-25	2.09306e-23
Marpal_utg000002g0002961	0	0	0	0	0	0	0	0	0	0	0	0	0	0	0	0	0	0		Marpal_utg000011g0026221	9.50258	1.08145	4.21814e-25	2.14071e-23
Marpal_utg000002g0002971	0	0	0	0	0.0614628	0.0312563	0	0.130662	0	0	0.0537874	0	0	0	0.0611317	0.0770761	0	0		Marpal_utg000017g0043241	8.99734	1.0154	5.93949e-25	2.9778e-23
Marpal_utg000002g0002981	17.5128	15.908	15.3677	14.5518	14.1065	15.4316	12.6441	16.1525	13.7934	15.172	13.6094	14.8257	12.7766	13.9977	13.0763	15.4471	17.436	15.4673		Marpal_utg000070g0119101	6.06007	3.69799	8.23153e-25	4.09716e-23
Marpal_utg000002g0002991	9.71284	9.98435	10.5386	10.9437	10.3878	10.9005	11.1878	10.0418	11.1605	11.0767	10.8991	10.3029	10.501	9.46138	11.3972	11.9074	10.6214	11.3191		Marpal_utg000051g0090351	9.42288	1.45842	8.6885e-25	4.31425e-23
Marpal_utg000002g0003001	58.6812	58.0151	55.4527	62.1216	64.0096	68.2621	51.3308	53.4332	50.534	62.624	61.203	61.4456	50.8369	55.8654	54.1127	60.3365	60.8803	57.6127		Marpal_utg000126g0168841	3.47844	4.37265	9.85061e-25	4.87959e-23
Marpal_utg000002g0003011	4.69139	4.19598	3.19363	6.41234	7.59997	5.99058	3.15804	4.59452	4.77435	7.01677	4.61405	7.70381	5.04982	2.76192	2.64566	6.61184	6.82548	5.68422		Marpal_utg000057g0098181	7.02665	2.13348	1.35913e-24	6.63728e-23
Marpal_utg000002g0003021	0.117426	0.215981	0.303591	0.281615	0.318336	0.431697	0.32327	0.257806	0.197025	0.319899	0.331645	0.328619	0.150414	0.132214	0.10554	0.266135	0.301247	0.299403		Marpal_utg000081g0134221	7.58697	1.35549	1.5791e-24	7.67531e-23
Marpal_utg000002g0003031	0	0	0	0	0	0	0	0	0	0	0	0	0	0	0	0	0	0		Marpal_utg000051g0091191	7.46855	2.0702	1.70453e-24	8.26556e-23
Marpal_utg000002g0003041	0	0	0	0	0	0	0	0	0	0	0	0	0	0	0	0	0	0		Marpal_utg000112g0157431	11.844	1.21351	2.40902e-24	1.16273e-22
Marpal_utg000002g0003051	85.5326	56.0841	76.8516	128.346	125.654	153.708	47.1534	116.627	62.096	185.563	143.414	144.748	44.5999	41.7961	27.7321	134.068	175.505	102.2		Marpal_utg000021g0056661	9.2834	1.00229	2.4863e-24	1.19446e-22
Marpal_utg000002g0003061	0	0	0	0	0	0	0	0	0	0	0	0	0	0	0	0	0	0		Marpal_utg000024g0059491	9.06367	1.44789	3.17365e-24	1.51763e-22
Marpal_utg000002g0003071	0.971836	1.69941	1.37332	1.62134	1.57093	1.81968	0.930582	1.53065	1.43682	1.97989	2.06213	1.6467	1.05154	1.39553	1.47567	2.02472	2.20132	2.43354		Marpal_utg000053g0094191	9.62239	1.23399	3.29915e-24	1.57401e-22
Marpal_utg000002g0003081	4.51024	4.19212	5.08025	4.12743	4.10461	3.37642	4.69705	5.25193	4.40396	4.16809	4.60546	4.26672	4.03085	4.07754	3.74976	4.71163	4.3273	3.6327		Marpal_utg000104g0151951	7.57405	1.77027	3.95421e-24	1.87359e-22
Marpal_utg000002g0003091	15.6426	16.6978	16.8546	17.7411	16.7384	17.2657	16.4553	16.4458	17.3838	15.2504	16.9856	17.5695	14.9063	15.9192	15.6544	16.0902	16.3022	15.7462		Marpal_utg000011g0026231	8.8393	1.27956	4.46492e-24	2.10115e-22
Marpal_utg000002g0003101	0	0	0	0	0	0	0	0	0	0	0	0	0	0	0	0	0	0		Marpal_utg000051g0090831	7.27622	1.71669	4.64768e-24	2.18219e-22
Marpal_utg000002g0003111	5.69207	4.48162	5.14511	4.02341	3.55799	4.44478	5.04546	4.7685	3.38456	3.34617	4.06131	3.60195	5.26274	4.38502	4.00041	3.20087	4.13836	3.36992		Marpal_utg000156g0182221	5.01724	3.20099	5.86227e-24	2.74005e-22
Marpal_utg000002g0003121	11.9889	12.0647	11.757	15.5988	16.4107	14.6555	10.2429	10.069	10.844	12.6983	11.1621	12.7905	12.7091	10.3567	12.8455	14.9912	14.8479	15.4391		Marpal_utg000184g0200761	7.66896	1.34858	6.50877e-24	3.03537e-22
Marpal_utg000002g0003131	13.8732	14.1176	14.3056	10.0732	11.2883	9.46452	15.8307	13.9369	15.9759	10.4297	10.6511	10.2486	15.2216	15.8622	15.1283	12.8491	10.4642	12.9132		Marpal_utg000019g0053531	8.86324	1.49857	9.537e-24	4.39807e-22
Marpal_utg000002g0003141	0	0	0.0444895	0	0.0311002	0.0158157	0	0	0.013474	0	0	0	0	0	0	0	0	0		Marpal_utg000067g0112401	6.6501	1.6504	1.17218e-23	5.35787e-22
Marpal_utg000002g0003151	0	0	0	0	0	0	0	0	0	0	0	0	0	0	0	0	0	0		Marpal_utg000123g0167481	8.80205	1.28326	1.18902e-23	5.42289e-22
Marpal_utg000002g0003161	8.95574	10.0633	9.0284	8.70851	8.6614	8.80934	8.93944	8.94461	8.2933	9.33913	8.89006	8.38467	8.70443	8.56825	10.1228	9.03156	8.8366	8.71985		Marpal_utg000112g0157951	9.41822	1.28829	1.24163e-23	5.65035e-22
Marpal_utg000002g0003171	282.276	287.943	288.58	284.998	281.628	271.267	303.536	308.236	276.026	280.834	280.169	261.766	298.358	291.922	290.008	280.553	281.434	271.512		Marpal_utg000103g0151491	10.7424	1.04753	1.25959e-23	5.70704e-22
Marpal_utg000002g0003181	482.526	503.264	489.481	458.013	466.554	452.309	491.009	483.976	477.702	461.827	484.54	447.218	487.322	497.091	490.156	464.965	463.197	448.961		Marpal_utg000118g0163971	9.43704	1.01116	1.25719e-23	5.70704e-22
Marpal_utg000002g0003191	2.6497	2.29599	2.6097	4.68826	5.29045	4.96334	3.43271	4.07212	3.20099	5.53414	5.54776	4.83361	2.97383	2.71818	2.40417	4.46105	3.41621	3.23226		Marpal_utg000005g0011331	8.67003	1.33467	1.75713e-23	7.92659e-22
Marpal_utg000002g0003201	0.0683529	0	0	0.0437135	0	0.0358982	0	0	0	0	0	0	0	0	0	0	0	0		Marpal_utg000069g0116591	9.51831	1.266	1.89155e-23	8.49596e-22
Marpal_utg000002g0003211	0	0	0	0	0	0	0	0	0	0	0	0	0	0	0	0	0	0		Marpal_utg000010g0020481	8.89835	1.13237	2.0017e-23	8.97127e-22
Marpal_utg000002g0003221	19.9299	19.6919	21.4382	13.0897	13.699	13.2853	20.4141	21.2728	20.5936	12.696	14.1108	12.3589	20.8781	21.2135	21.2936	14.2393	13.6294	15.9316		Marpal_utg000019g0053541	7.15765	2.29799	2.52674e-23	1.12513e-21
Marpal_utg000002g0003231	10.1558	12.0683	11.9445	8.86109	9.52906	9.00411	15.3464	14.8756	14.3337	10.2372	10.8986	10.6683	13.5074	13.8291	15.3427	10.3525	10.0477	11.6557		Marpal_utg000015g0038151	9.93996	1.04731	2.77472e-23	1.22764e-21
Marpal_utg000002g0003241	5.27537	6.12979	7.37609	5.42208	5.6913	6.10184	7.93266	7.51445	7.23562	6.00522	5.57654	5.81934	7.19402	5.84542	6.75729	5.61204	5.77528	6.38625		Marpal_utg000129g0170541	9.87101	1.05088	3.14601e-23	1.38599e-21
Marpal_utg000002g0003251	11.4357	12.9727	11.9222	12.9489	11.509	12.0397	11.5877	13.0188	11.4073	12.0283	12.7424	12.0095	12.318	12.4531	11.8282	11.2235	11.3594	12.5447		Marpal_utg000019g0052461	8.6941	1.10118	3.69626e-23	1.61807e-21
Marpal_utg000002g0003261	0	0	0	0	0	0	0	0	0	0	0	0	0	0	0	0	0	0		Marpal_utg000050g0088051	6.25089	2.19769	3.84018e-23	1.674e-21
Marpal_utg000002g0003271	0	0	0	0	0	0	0	0	0	0	0	0	0	0	0	0	0	0		Marpal_utg000072g0121761	8.25224	1.24436	3.99634e-23	1.73841e-21
Marpal_utg000002g0003281	0	0	0	0	0	0	0	0	0	0	0	0	0	0	0	0	0	0		Marpal_utg000126g0169021	8.38812	1.25123	4.3687e-23	1.89243e-21
Marpal_utg000002g0003291	5.15697	4.98849	5.24372	5.75117	6.09837	5.90996	5.18595	4.78737	4.92811	6.27864	5.55258	6.13038	4.63677	3.9904	5.20719	5.93662	5.74168	6.08262		Marpal_utg000005g0011761	7.09776	1.72218	4.86571e-23	2.10333e-21
Marpal_utg000002g0003301	0	0	0	0	0	0	0	0	0	0	0	0	0	0	0	0	0	0		Marpal_utg000068g0112841	9.06531	1.00194	6.31384e-23	2.69555e-21
Marpal_utg000002g0003311	0	0	0	0	0	0	0	0	0	0	0	0	0	0	0	0	0	0		Marpal_utg000099g0149361	8.88742	1.13567	7.83713e-23	3.31852e-21
Marpal_utg000002g0003321	6.7786	7.65733	6.95399	6.35623	6.47	6.58052	7.34223	6.77299	6.87035	6.24885	5.83866	6.80599	7.00513	6.99936	7.14061	6.0454	6.46144	6.2307		Marpal_utg000043g0080051	9.25553	1.20986	8.3067e-23	3.51017e-21
Marpal_utg000002g0003331	0.733537	1.03937	0.650217	1.20928	1.39726	1.1643	0.950305	0.94838	1.02109	0.959204	1.14911	0.9867	0.715887	0.758615	0.853934	1.20332	1.15805	0.880145		Marpal_utg000019g0053391	7.28643	1.40511	1.04153e-22	4.33049e-21
Marpal_utg000002g0003341	9.73279	10.1107	11.6642	9.89657	10.9558	10.0874	11.958	11.6453	11.1759	10.3086	9.84708	10.9509	10.3602	9.78393	11.4128	10.8758	8.88377	10.3518		Marpal_utg000156g0182581	8.02723	1.39979	1.30397e-22	5.41083e-21
Marpal_utg000002g0003351	7.0867	6.31816	7.18293	11.1754	11.9693	13.4364	6.71716	7.60206	7.12828	12.0039	11.5772	13.1508	6.67105	5.95237	7.03972	11.3852	12.2642	9.75164		Marpal_utg000068g0113721	8.89121	1.37034	1.76888e-22	7.23841e-21
Marpal_utg000002g0003361	0	0	0	0	0	0	0	0	0	0	0	0	0	0	0	0	0	0		Marpal_utg000053g0094181	8.69676	1.31137	2.08645e-22	8.48764e-21
Marpal_utg000002g0003371	16.3405	16.4662	14.1304	17.8759	18.6715	18.3666	15.276	14.2011	13.1232	16.4082	15.8606	15.9409	13.8931	14.5658	14.9656	16.6717	16.9748	15.9167		Marpal_utg000033g0067641	6.28096	2.21865	3.42398e-22	1.38471e-20
Marpal_utg000002g0003381	10.8961	11.9916	12.5172	8.86252	6.63674	7.22147	11.9532	12.3945	11.1158	7.29622	8.07921	8.75208	13.0603	11.7764	13.4048	8.15993	7.84991	7.02152		Marpal_utg000079g0130401	10.9541	1.18494	3.49549e-22	1.41087e-20
Marpal_utg000002g0003391	8.50462	8.5227	7.54765	4.57809	5.97121	5.62333	8.56061	7.89178	6.1869	5.70052	5.88909	5.20016	6.94153	7.62375	7.07029	7.36921	6.5683	5.6895		Marpal_utg000020g0054791	6.67943	2.57622	4.00058e-22	1.6116e-20
Marpal_utg000002g0003401	1.68107	1.23679	2.79398	1.47825	1.51909	1.6554	2.99454	1.84537	2.72658	1.71738	1.89913	1.13256	2.92236	2.68142	3.56143	0.952493	2.15632	1.63886		Marpal_utg000068g0113711	8.34984	1.24866	5.50566e-22	2.19654e-20
Marpal_utg000002g0003411	4.54973	4.6445	4.01654	4.70751	5.36719	5.26459	4.52848	4.99439	4.30307	5.46169	4.99781	4.64671	4.14243	4.10924	4.73036	5.1737	4.55489	4.97084		Marpal_utg000104g0151561	10.1012	1.21929	6.08604e-22	2.41876e-20
Marpal_utg000002g0003421	0	0	0	0	0	0	0	0	0	0	0	0	0	0	0	0	0	0		Marpal_utg000010g0021721	8.6933	1.05606	1.26211e-21	4.91225e-20
Marpal_utg000002g0003431	0	0.18041	0.271704	0.117617	0.118708	0.265619	0.208478	0.176651	0.164576	0.100205	0.0623305	0.114373	0.134615	0.207073	0.118069	0.238182	0.10888	0.275838		Marpal_utg000012g0028571	7.26857	1.78895	1.43937e-21	5.562e-20
Marpal_utg000002g0003441	0	0	0	0.0134301	0	0	0	0	0	0	0	0	0	0	0	0	0	0		Marpal_utg000106g0153441	8.8677	1.0708	1.61981e-21	6.21107e-20
Marpal_utg000002g0003451	3.94875	4.13819	4.81915	3.14751	3.28437	2.83382	4.86145	4.53211	4.34564	3.90206	4.10814	3.41661	4.24868	4.89706	4.43395	3.46224	3.35575	3.75702		Marpal_utg000035g0069891	8.6868	1.0358	1.62922e-21	6.23562e-20
Marpal_utg000002g0003461	0.0567469	0.111332	0	0	0	0	0	0	0.101561	0.123674	0	0	0	0	0.116578	0	0	0.0680886		Marpal_utg000041g0079031	8.48838	1.14856	2.64138e-21	1.00537e-19
Marpal_utg000002g0003471	43.2352	46.3636	43.3619	34.551	35.6796	31.1697	41.333	41.7749	44.3705	35.7467	38.457	35.3281	36.8854	39.716	38.3508	34.4018	33.1627	34.462		Marpal_utg000055g0096661	7.66395	1.6604	2.83347e-21	1.07454e-19
Marpal_utg000002g0003481	18.72	17.493	17.9088	16.1273	19.0076	17.4532	16.0011	16.9675	17.2512	15.814	16.1942	16.2106	14.624	16.2646	16.7736	16.0514	16.2002	17.7218		Marpal_utg000005g0010651	5.99156	2.41644	3.30126e-21	1.24737e-19
Marpal_utg000002g0003491	7.27253	7.71335	6.91762	8.41708	9.71501	9.59737	7.72749	7.46466	7.6932	8.18231	8.42556	8.55573	6.78054	7.53608	7.15818	8.3696	9.49667	8.36162		Marpal_utg000155g0182051	8.52199	1.17878	6.48235e-21	2.40544e-19
Marpal_utg000002g0003501	2.54763	2.93909	1.77585	2.47833	2.37163	3.24131	2.44049	2.52089	2.60086	2.7566	2.77269	2.45462	2.44255	2.26244	2.69057	3.46203	3.37053	3.40123		Marpal_utg000099g0149211	8.46156	1.02656	7.90418e-21	2.91736e-19
Marpal_utg000002g0003511	25.8756	26.9484	23.4235	20.0117	21.1296	21.0508	29.7598	29.0938	26.5733	21.0691	19.3422	18.9826	26.1594	26.9837	25.5576	22.0583	18.9588	21.3783		Marpal_utg000097g0146911	13.3374	1.03756	1.05383e-20	3.85525e-19
Marpal_utg000002g0003521	0	0.0527197	0	0.0687405	0	0	0	0	0	0.0585642	0.0485716	0	0	0	0	0	0	0		Marpal_utg000121g0165971	9.93909	1.02544	1.12991e-20	4.11899e-19
Marpal_utg000002g0003531	0	0	0	0.0401068	0	0	0	0	0.0561195	0	0	0.0260005	0	0	0	0.0812188	0	0		Marpal_utg000128g0169921	6.99283	1.5409	1.35277e-20	4.87988e-19
Marpal_utg000002g0003541	2.9332	3.33365	2.15714	3.47075	3.48294	3.74602	3.06343	2.49646	2.7173	3.26672	3.39834	3.72861	2.89415	2.92916	2.41564	3.41384	2.93753	3.3644		Marpal_utg000077g0126781	7.76036	1.57298	1.49748e-20	5.38313e-19
Marpal_utg000002g0003551	17.6914	18.8462	18.2543	21.2342	23.414	20.2732	19.7835	18.8639	19.1994	21.4188	19.7686	22.0567	18.4777	19.8622	17.9248	20.4827	19.7668	19.1745		Marpal_utg000021g0056971	7.17556	1.45898	1.71829e-20	6.15551e-19
Marpal_utg000002g0003561	0	0	0	0	0	0	0	0	0	0	0	0	0	0	0	0	0	0		Marpal_utg000052g0092981	8.97745	1.22154	2.14691e-20	7.62503e-19
Marpal_utg000002g0003571	2.40221	1.94748	2.61036	4.16445	4.30561	5.29669	2.59769	2.70236	2.57601	5.45172	4.64711	3.78622	2.38316	1.99687	2.48788	4.29377	4.51327	3.19199		Marpal_utg000090g0142411	8.31677	1.69198	2.31651e-20	8.15742e-19
Marpal_utg000002g0003581	42.5061	46.4293	43.308	35.0733	31.0469	28.1933	46.2452	42.0345	43.2971	27.5019	29.8329	31.726	43.3608	44.7646	46.0764	34.7219	32.8535	34.6788		Marpal_utg000018g0049551	8.68713	1.06514	2.39251e-20	8.41076e-19
Marpal_utg000002g0003591	7.34533	7.2925	7.86827	6.95405	6.92118	8.22817	8.53847	7.94141	6.55317	6.14221	6.87916	6.64267	6.72461	7.06267	7.93244	7.44355	6.58634	5.75134		Marpal_utg000075g0125811	8.05246	1.27478	4.39096e-20	1.51532e-18
Marpal_utg000002g0003601	6.37027	6.20629	5.36404	5.08897	5.29898	4.04212	6.90076	5.99047	5.95342	5.35435	5.08919	4.38076	6.49283	6.49521	6.40939	4.98381	4.87396	5.60868		Marpal_utg000015g0039581	6.03708	2.56166	5.01497e-20	1.72491e-18
Marpal_utg000002g0003611	0	0	0	0	0	0	0	0	0	0	0	0	0	0	0	0	0	0		Marpal_utg000075g0125661	6.92265	1.99203	5.65593e-20	1.93254e-18
Marpal_utg000002g0003621	0	0	0	0	0	0	0	0	0	0	0	0	0	0	0	0	0	0		Marpal_utg000118g0163741	8.70027	1.07656	6.79728e-20	2.31108e-18
Marpal_utg000002g0003631	4.33775	4.11516	4.44793	12.6112	13.4393	13.7587	4.93563	4.22913	3.99659	12.1437	11.387	11.5831	3.21681	4.26279	3.75211	11.3833	12.0292	11.7962		Marpal_utg000011g0025491	10.1071	1.07106	7.7733e-20	2.63427e-18
Marpal_utg000002g0003641	2.93904	2.61108	2.18466	2.48248	4.46699	3.39776	2.25101	1.96824	2.01801	3.10197	3.1908	2.75889	2.05653	2.10898	2.67715	4.11751	2.42209	2.97198		Marpal_utg000128g0169911	6.50512	1.67014	8.05922e-20	2.72254e-18
Marpal_utg000002g0003651	0	0	0	0	0	0	0	0	0	0	0	0	0	0	0	0	0	0		Marpal_utg000003g0005741	8.79575	1.12888	1.04213e-19	3.49163e-18
Marpal_utg000002g0003661	2.36217	3.51573	2.94825	4.79247	3.99574	4.79123	2.16326	2.68245	3.57161	4.57118	3.90164	3.47835	2.74255	4.03532	3.89055	3.74489	3.27912	4.49576		Marpal_utg000049g0085641	10.1221	1.26839	1.21078e-19	4.03061e-18
Marpal_utg000002g0003671	0	0	0	0	0	0	0	0	0	0	0	0	0	0	0	0	0	0		Marpal_utg000157g0182671	7.91215	1.28385	1.34686e-19	4.4621e-18
Marpal_utg000002g0003681	37.3901	34.7685	33.8141	57.5547	44.9801	49.582	23.4946	25.3745	27.4058	41.787	43.5119	41.4141	39.8466	35.968	34.8572	49.5157	58.2601	47.043		Marpal_utg000041g0078201	8.69135	1.11254	1.66002e-19	5.44729e-18
Marpal_utg000002g0003691	0	0	0	0	0	0	0	0	0	0	0	0	0	0	0	0	0	0		Marpal_utg000033g0067541	5.19355	4.04172	2.0282e-19	6.61352e-18
Marpal_utg000002g0003701	1.78927	1.56847	2.02472	2.7268	2.75211	2.07934	1.97277	1.33728	1.26047	2.40609	3.16536	2.58847	1.56044	1.71454	1.9552	2.26794	3.18534	2.87773		Marpal_utg000012g0027971	2.88699	4.9025	3.04454e-19	9.80409e-18
Marpal_utg000002g0003711	0.132749	0	0.196118	0.339587	0.411286	0.139437	0.171978	0	0.118792	0.144657	0	0.220148	0	0	0	0.171921	0.419146	0.318562		Marpal_utg000078g0130021	-2.72979	6.4341	3.25986e-19	1.04649e-17
Marpal_utg000002g0003721	0.928264	0.321383	0.564684	0.139682	0.338348	0.860318	0.495178	0.119881	0.73294	0.416513	0.740239	0.724428	0.399674	0.327893	0.673052	0.636447	1.20685	1.04827		Marpal_utg000018g0047881	5.60052	1.99445	3.59147e-19	1.14584e-17
Marpal_utg000002g0003731	3.54773	3.63421	3.3852	3.3508	3.44271	2.99916	4.54063	3.54184	3.81349	3.14255	2.54829	3.24952	2.92594	3.27918	4.07674	2.86585	2.85114	3.21186		Marpal_utg000002g0004341	5.65125	2.17087	4.49036e-19	1.42603e-17
Marpal_utg000002g0003741	10.4605	10.2498	9.99145	8.71018	9.07498	8.94731	11.096	9.94154	9.84234	8.84877	9.24241	9.21705	10.1574	9.80167	10.6126	8.89511	8.14625	9.02732		Marpal_utg000019g0053911	3.2932	4.20719	5.45715e-19	1.72513e-17
Marpal_utg000002g0003751	0.0324902	0.127485	0	0.12467	0.0335538	0.0682539	0	0.0356655	0.0290741	0.0354046	0.0587273	0	0.0951252	0	0.133492	0.0841549	0.307756	0		Marpal_utg000117g0162881	8.09305	1.12457	6.83576e-19	2.13809e-17
Marpal_utg000002g0003761	27.4211	24.1827	24.4648	25.408	22.7658	24.6932	23.7909	24.1397	22.6517	20.8874	21.0852	21.2412	22.8299	24.5921	23.1202	20.8217	23.9717	22.3774		Marpal_utg000128g0169861	7.76438	1.18101	8.18656e-19	2.54521e-17
Marpal_utg000002g0003771	8.8494	9.45376	10.084	8.94264	9.51599	9.83533	9.08993	9.02236	9.04707	9.66129	9.69934	9.90295	7.52757	7.96856	8.44244	8.75396	9.97719	8.85669		Marpal_utg000052g0092851	9.55408	1.40984	8.43741e-19	2.61143e-17
Marpal_utg000002g0003781	6.91402	6.57016	6.8427	8.36641	7.06335	7.45819	7.37252	7.30319	7.56198	7.55861	8.02151	8.37379	6.43102	6.83016	7.99061	8.5099	7.77139	8.94023		Marpal_utg000098g0148491	7.50004	2.33283	1.01689e-18	3.14264e-17
Marpal_utg000002g0003791	17.6884	21.7814	20.9853	20.0289	19.285	20.1812	20.94	19.2755	20.0797	21.7164	22.8663	23.5858	21.9963	19.8983	21.1209	21.6926	19.8511	21.8851		Marpal_utg000141g0176091	7.15647	1.91518	1.11973e-18	3.44505e-17
Marpal_utg000002g0003801	11.6496	11.1527	12.8797	14.3462	16.4538	15.2354	13.6721	14.4951	13.0937	15.9724	17.0485	15.2611	14.3298	14.6187	13.4063	16.3087	16.7012	16.119		Marpal_utg000080g0132611	6.99706	1.33636	1.20107e-18	3.68434e-17
Marpal_utg000002g0003811	15.9613	17.5881	19.3118	13.2336	12.8873	12.9352	18.3568	18.2138	17.2526	13.4194	13.8552	12.3665	16.8455	16.8963	18.6761	14.7394	13.4059	14.3673		Marpal_utg000015g0037991	8.41363	1.21962	1.27985e-18	3.92021e-17
Marpal_utg000002g0003821	7.49842	9.17924	8.21311	8.52143	8.18484	8.45544	8.5965	8.58278	7.93583	9.51835	9.42168	9.07194	7.20081	7.01055	8.78946	9.91843	10.3072	10.2351		Marpal_utg000018g0051341	7.25618	1.23273	1.50607e-18	4.57253e-17
Marpal_utg000002g0003831	13.3842	13.7445	14.0167	13.6885	16.2065	15.8245	13.5361	14.3261	12.8367	16.4606	14.4118	15.1809	13.3617	12.9412	13.1997	14.4476	15.6525	14.6182		Marpal_utg000071g0120781	7.83477	1.08702	2.57816e-18	7.69214e-17
Marpal_utg000002g0003841	0.456155	0.357974	0.269561	0.350068	0.376871	0.335394	0.590953	0.150221	0.326555	0	0.0824519	0.340414	0.400661	0	0.843392	0.413531	0.288055	0.656789		Marpal_utg000130g0170921	7.51362	1.23071	2.66597e-18	7.93126e-17
Marpal_utg000002g0003851	0	0.119708	0	0	0	0	0	0	0	0	0.0551444	0	0	0	0	0	0	0		Marpal_utg000035g0071241	5.56686	1.94927	3.03572e-18	8.9925e-17
Marpal_utg000002g0003861	5.77868	5.7087	5.81217	5.44264	5.85936	6.30278	6.71502	6.06793	6.30979	5.95993	6.04556	5.69669	5.72508	5.97624	5.47405	5.95686	5.69489	6.21926		Marpal_utg000091g0144131	8.12471	1.12941	5.58736e-18	1.62946e-16
Marpal_utg000002g0003871	6.23306	6.49255	5.17382	4.8492	4.87761	6.7158	5.20296	4.4792	5.92272	5.84687	5.95267	6.50043	5.40892	6.99387	5.51138	5.99183	6.34035	5.82115		Marpal_utg000050g0087831	6.49995	1.74828	6.65763e-18	1.93071e-16
Marpal_utg000002g0003881	13.4157	13.9301	13.2131	14.4211	15.1814	14.2664	15.0381	14.2046	12.5798	15.2152	14.9839	14.1418	14.033	12.9625	13.5115	16.2038	13.669	15.6974		Marpal_utg000090g0142131	7.38521	1.63069	1.20738e-17	3.44828e-16
Marpal_utg000002g0003891	1.93384	2.90325	1.88809	2.23689	2.70918	3.46198	2.24389	1.79057	2.2271	3.13348	1.68696	1.93816	2.51094	2.44875	2.47004	2.28671	2.76096	2.15893		Marpal_utg000084g0137391	5.72997	2.89077	1.23701e-17	3.52318e-16
Marpal_utg000002g0003901	24.2921	25.2167	23.8496	25.9888	25.3755	25.7079	23.5687	22.9277	21.9618	24.9091	27.38	25.6231	22.4072	22.3287	23.7268	26.5886	27.4603	25.8689		Marpal_utg000175g0195861	6.66057	1.66215	1.33214e-17	3.78373e-16
Marpal_utg000002g0003911	0	0	0	0	0	0	0	0	0	0	0	0	0	0	0.0376597	0	0	0		Marpal_utg000120g0165391	4.28622	2.72612	1.33604e-17	3.78958e-16
Marpal_utg000002g0003921	0.209582	0	0.206418	0	0.288591	0	0.905052	0.153377	0.125031	0	0.189414	0.0579276	0	0.314633	0.358796	0.180951	0.22058	0.25147		Marpal_utg000017g0044681	4.30423	2.86655	1.40209e-17	3.97151e-16
Marpal_utg000002g0003931	0	0	0	0	0	0	0	0	0	0	0	0	0	0	0	0	0	0		Marpal_utg000105g0152271	6.45106	1.58488	1.45244e-17	4.10291e-16
Marpal_utg000002g0003941	0.520473	1.10991	0.534903	1.04198	1.75276	2.06793	0.82086	0.869431	0.87075	1.45489	1.00213	1.31347	0.596288	0.645467	0.929768	1.2895	1.21465	1.65627		Marpal_utg000058g0101141	7.12392	1.26879	1.49451e-17	4.21599e-16
Marpal_utg000002g0003951	0.0411492	0.0908223	0.091188	0.026316	0	0.0432222	0.106618	0.0564635	0.138085	0.0784706	0.0371894	0.0170602	0.0602386	0.138993	0.105669	0.0932603	0.0324814	0.0740601		Marpal_utg000137g0173371	4.13548	5.6711	1.54434e-17	4.34472e-16
Marpal_utg000002g0003961	0	0	0	0	0	0	0	0	0	0	0	0	0	0	0	0	0	0		Marpal_utg000013g0034201	7.59141	1.26414	1.72311e-17	4.81493e-16
Marpal_utg000002g0003971	14.0192	14.2405	14.8109	13.9334	13.3544	14.7741	13.6178	13.9661	14.9693	16.4752	15.0138	15.7714	13.7271	14.3205	14.4002	14.123	12.7019	15.0432		Marpal_utg000008g0017041	8.51556	1.13166	1.99534e-17	5.55316e-16
Marpal_utg000002g0003981	0.116748	0.190874	0	0.0497756	0.32152	0.327012	0.100832	0.341755	0.24377	0.254441	0.351711	0.161343	0.227877	0.233689	0	0	0	0.0933877		Marpal_utg000021g0055771	6.38844	1.50467	2.40897e-17	6.65958e-16
Marpal_utg000002g0003991	8.12741	4.71619	4.56607	7.17428	7.80239	7.81542	5.48701	6.03159	3.68766	5.61324	4.1382	6.92898	4.35693	5.15543	3.52744	4.74396	8.49366	5.63131		Marpal_utg000061g0104801	8.79825	1.02004	2.78577e-17	7.68071e-16
Marpal_utg000002g0004001	15.96	17.3413	16.6319	20.1245	23.7665	24.03	17.0448	15.7331	14.8888	22.3184	20.1039	21.1441	16.679	11.8102	17.2296	23.8899	20.4853	21.6995		Marpal_utg000017g0042271	5.17532	2.36485	3.27661e-17	8.9506e-16
Marpal_utg000002g0004011	0	0	0	0	0	0	0	0	0	0	0	0	0	0	0	0	0	0		Marpal_utg000012g0029281	6.35012	1.74403	3.34691e-17	9.11856e-16
Marpal_utg000002g0004021	0	0	0	0	0	0	0	0	0	0	0	0	0	0	0	0	0	0		Marpal_utg000090g0140811	2.88761	4.37941	3.68449e-17	1.0012e-15
Marpal_utg000002g0004031	28.9928	29.2584	35.5798	34.4768	39.8907	40.7666	20.0402	25.217	13.6768	33.7132	25.1982	23.2724	36.6119	35.0426	32.9205	32.5096	54.1066	47.4575		Marpal_utg000151g0180261	8.39186	1.03018	4.25086e-17	1.14458e-15
Marpal_utg000002g0004041	24.9577	23.2023	22.9285	19.7912	18.0496	18.5782	18.8685	16.7554	18.3507	15.16	16.9329	14.1636	22.208	21.6199	20.0588	19.8884	20.3812	22.5084		Marpal_utg000053g0094111	7.9195	1.29036	4.42412e-17	1.18814e-15
Marpal_utg000002g0004051	0.205111	0.0754518	0.151511	0.0655871	0.0264783	0	0.166077	0.168868	0.0458864	0	0.0463434	0	0.075066	0	0.131678	0	0	0.0615265		Marpal_utg000013g0034321	8.32389	1.15912	4.86535e-17	1.29822e-15
Marpal_utg000002g0004061	71.0335	68.9754	64.4283	38.1573	35.9646	35.3065	73.7783	72.1306	78.0386	32.6536	42.3254	38.2585	63.5105	74.0433	68.0412	38.8079	34.1511	43.3979		Marpal_utg000084g0137781	10.3437	1.07894	5.24457e-17	1.39761e-15
Marpal_utg000002g0004071	0.197821	0	0.175351	0	0	0.0831146	0.153767	0	0	0.172453	0.214542	0.16403	0	0.118791	0.0812787	0.153717	0	0		Marpal_utg000005g0010711	9.18931	1.1827	5.41642e-17	1.44155e-15
Marpal_utg000002g0004081	0.652999	0.846026	0.764489	4.05003	3.39733	4.63303	0.574619	0.66272	0.584342	6.16251	7.15989	7.41696	0.378765	0.351431	0.480911	5.72834	5.83528	4.68628		Marpal_utg000175g0196011	4.66147	2.39778	5.59761e-17	1.48405e-15
Marpal_utg000002g0004091	0	0	0	0	0	0	0	0	0	0	0	0	0	0	0	0	0	0		Marpal_utg000058g0099661	6.26641	2.23447	8.20748e-17	2.15665e-15
Marpal_utg000002g0004101	0.129455	0.0317473	0	0.372554	0.334232	0.203965	0	0.0710534	0.115844	0.141067	0.350992	0.214684	0	0	0	0.502964	0.306558	0.155328		Marpal_utg000005g0012631	5.66531	1.90388	1.4619e-16	3.77903e-15
Marpal_utg000002g0004111	0.0342028	0	0	0.131242	0.0353225	0.0718517	0.0443101	0	0.0612134	0	0.10819	0.0709013	0	0	0	0.0664432	0.0539965	0.0205194		Marpal_utg000090g0142331	8.1016	1.61077	1.57569e-16	4.05798e-15
Marpal_utg000002g0004121	0	0	0	0	0	0	0	0	0	0	0	0	0	0	0	0	0	0		Marpal_utg000118g0164251	8.85614	1.0699	1.62353e-16	4.16051e-15
Marpal_utg000002g0004131	0.137768	0.371646	0.254415	0.969167	0.746959	0.97678	0.446199	0.378081	0.493131	0.300252	0.747063	0.71397	0.302519	0.206822	0.459913	0.579867	1.19623	1.07447		Marpal_utg000077g0129081	8.91558	1.00452	1.65416e-16	4.23376e-15
Marpal_utg000002g0004141	56.8895	52.4441	47.2003	74.5462	88.6873	78.0792	52.4184	51.4547	54.7069	83.6526	75.0743	72.3988	54.6035	62.4022	57.209	79.8043	81.8537	89.1381		Marpal_utg000045g0081741	9.31797	1.15258	3.62675e-16	9.02589e-15
Marpal_utg000002g0004151	0	0	0	0	0	0	0	0	0	0	0	0	0	0	0	0	0	0		Marpal_utg000012g0028071	6.06405	2.15708	4.9821e-16	1.22517e-14
Marpal_utg000002g0004161	0	0	0	0	0	0	0	0	0	0	0	0	0	0	0	0	0	0		Marpal_utg000140g0175501	8.12703	1.02241	7.22525e-16	1.75594e-14
Marpal_utg000002g0004171	0	0	0	0	0	0	0	0	0	0	0	0	0	0	0	0	0	0		Marpal_utg000150g0179591	6.02774	2.50318	8.51139e-16	2.05884e-14
Marpal_utg000002g0004181	0	0	0	0	0	0	0	0	0	0	0	0	0	0	0	0	0	0		Marpal_utg000075g0126021	8.81937	1.36446	9.8786e-16	2.3647e-14
Marpal_utg000002g0004191	0	0	0	0	0	0	0	0	0	0	0	0	0	0	0	0	0	0		Marpal_utg000049g0085301	6.11643	1.99228	1.18496e-15	2.8202e-14
Marpal_utg000002g0004201	12.9805	11.501	12.269	9.72953	11.027	9.3828	15.7314	13.6362	12.0112	11.2297	9.64998	9.14295	14.7454	12.7467	18.3989	12.8641	16.3793	17.7519		Marpal_utg000164g0185451	5.27331	2.98733	1.27845e-15	3.03573e-14
Marpal_utg000002g0004211	10.2507	10.7864	9.89156	8.74082	9.8388	11.2144	10.7287	10.4229	10.2303	8.67637	9.02381	9.48833	8.63281	8.96482	8.90016	9.99457	9.66274	10.0772		Marpal_utg000005g0010631	9.46328	1.15937	1.33931e-15	3.16934e-14
Marpal_utg000002g0004221	0	0	0	0	0	0	0	0	0	0	0	0	0	0	0	0	0	0		Marpal_utg000054g0094851	5.54414	2.25297	1.39015e-15	3.28214e-14
Marpal_utg000002g0004231	5.02892	5.49677	6.26564	3.13658	3.61531	3.26642	6.03925	5.57244	5.50198	3.6469	3.81158	3.37916	5.72301	5.10422	6.40679	4.11178	3.17008	3.95872		Marpal_utg000005g0011521	-2.72979	6.39529	1.79024e-15	4.19805e-14
Marpal_utg000002g0004241	3.71235	4.11311	3.94196	6.10494	5.11755	5.98831	3.84321	3.92963	3.60381	4.73162	4.34367	5.23574	4.02738	4.42864	3.69407	5.04389	4.84034	4.15603		Marpal_utg000018g0051441	7.75652	1.2888	1.856e-15	4.34241e-14
Marpal_utg000002g0004251	0	0	0	0	0	0	0	0	0	0	0	0	0	0	0	0	0	0		Marpal_utg000175g0196041	5.7144	1.87326	2.06554e-15	4.82177e-14
Marpal_utg000002g0004261	0	0	0	0	0	0	0	0	0	0	0	0	0	0	0	0	0	0		Marpal_utg000098g0148461	5.4139	2.13758	2.09287e-15	4.8691e-14
Marpal_utg000002g0004271	12.4895	10.5416	11.8776	11.9429	10.9419	11.5134	11.2509	12.181	11.1764	10.5739	11.6618	11.6103	12.2473	11.496	11.1855	11.2472	11.0463	11.8912		Marpal_utg000049g0086631	7.52726	1.26067	2.129e-15	4.94759e-14
Marpal_utg000002g0004281	7.15723	8.05729	8.24786	3.74923	4.34294	3.45971	6.07863	6.5378	5.51491	3.32964	3.59465	3.2207	6.21677	6.79514	7.56452	3.46086	2.51821	3.2934		Marpal_utg000021g0055751	3.45039	3.19924	2.24928e-15	5.22125e-14
Marpal_utg000002g0004291	0	0	0	0	0	0	0	0	0	0	0	0	0	0	0	0	0	0		Marpal_utg000002g0001781	6.54867	2.36004	2.50753e-15	5.80121e-14
Marpal_utg000002g0004301	11.1119	11.5912	11.2136	16.0232	16.4473	17.8775	11.047	11.087	11.9874	17.0788	16.5626	17.6396	10.661	10.6865	10.1777	17.8889	15.9556	16.4752		Marpal_utg000004g0007641	6.14001	1.46363	3.40407e-15	7.74558e-14
Marpal_utg000002g0004311	0	0	0	0	0	0	0	0	0	0	0	0	0	0	0	0	0	0		Marpal_utg000075g0124801	5.72778	1.90742	3.56833e-15	8.11041e-14
Marpal_utg000002g0004321	0	0	0	0	0	0	0	0	0	0	0	0	0	0	0	0	0	0		Marpal_utg000058g0100331	7.42316	1.02448	4.93977e-15	1.10337e-13
Marpal_utg000002g0004331	0	0.335715	0.168534	0.729558	0.9425	1.13834	0	0	0	0.745865	0.463951	0.662143	0	0.256887	0.234356	0.369351	0.450241	0.273756		Marpal_utg000051g0089441	8.09349	1.23943	5.28513e-15	1.17671e-13
Marpal_utg000002g0004341	0.19007	0.194925	0.293565	0.917188	0.910086	1.27955	0.100734	0.237098	0.100506	0.800237	0.804243	0.809511	0.20236	0.10376	0.115367	0.458747	0.586494	0.39392		Marpal_utg000008g0016901	7.28096	1.69462	7.8247e-15	1.72912e-13
Marpal_utg000002g0004351	11.1246	12.7799	10.9476	12.1017	11.9087	10.9668	12.9517	12.3336	11.0298	10.5719	11.1564	10.818	11.3078	12.04	11.2751	10.5063	11.5528	11.4855		Marpal_utg000032g0066421	7.08405	1.524	8.07138e-15	1.77794e-13
Marpal_utg000002g0004361	0	0	0	0	0	0	0	0	0	0	0	0	0	0	0	0	0	0		Marpal_utg000008g0015701	4.63512	2.1494	9.46083e-15	2.07297e-13
Marpal_utg000002g0004371	7.64993	7.43401	8.53669	6.73677	8.12218	8.86248	8.69162	7.72398	8.22755	9.21657	8.04143	7.72551	7.99486	6.77087	8.36207	8.5563	8.26665	8.40579		Marpal_utg000074g0123271	1.92567	5.36268	1.04905e-14	2.2913e-13
Marpal_utg000002g0004381	0	0	0	0	0	0	0	0	0	0	0	0	0	0	0	0	0	0		Marpal_utg000024g0059811	6.35451	1.76253	1.05751e-14	2.3025e-13
Marpal_utg000002g0004391	0	0	0	0	0	0	0	0	0	0	0	0	0	0	0	0	0	0		Marpal_utg000109g0155731	5.61486	1.66719	1.50567e-14	3.22404e-13
Marpal_utg000002g0004401	17.9467	18.1981	17.5067	14.3415	13.0314	13.9407	18.8034	18.1397	17.1275	12.539	13.9153	13.1599	17.7063	17.9861	17.5614	13.9285	13.8309	14.0223		Marpal_utg000012g0029111	5.88633	1.69614	1.53654e-14	3.28674e-13
Marpal_utg000002g0004411	8.15865	9.65163	8.03549	18.8628	21.6238	23.2472	8.44996	7.69393	8.34947	19.7326	15.6863	19.8551	6.47345	6.93727	7.40379	14.9472	16.6849	12.6014		Marpal_utg000117g0162571	7.42282	1.19754	1.67163e-14	3.56098e-13
Marpal_utg000002g0004421	0	0	0.285073	0.246808	0.0664262	0.270243	0.333311	0.0706067	0.0575578	0	0.116262	0.213335	0	0.0965605	0	0.166601	0.203087	0		Marpal_utg000037g0073791	6.15227	1.40116	1.86627e-14	3.95933e-13
Marpal_utg000002g0004431	0	0	0	0	0	0	0	0	0	0	0	0	0	0	0	0	0	0		Marpal_utg000051g0091871	8.18865	1.31135	2.18149e-14	4.59043e-13
Marpal_utg000002g0004441	0	0	0	0	0	0	0	0	0	0	0	0	0	0	0	0	0	0		Marpal_utg000017g0041641	7.7275	1.08882	2.2577e-14	4.73636e-13
Marpal_utg000002g0004451	2.45476	2.81614	2.30501	2.71404	3.54488	2.94989	1.88654	2.62616	2.01051	2.4936	3.1774	2.69094	2.92356	2.65458	2.37189	2.80193	3.54695	3.04522		Marpal_utg000058g0100221	7.63014	1.03686	2.60247e-14	5.39407e-13
Marpal_utg000002g0004461	1.91523	1.60247	2.24694	3.24223	3.52925	3.35286	1.21628	1.381	1.68026	2.55764	2.57943	2.35099	1.23694	1.88863	1.58154	2.3588	3.08289	2.38814		Marpal_utg000051g0090571	6.64587	1.41632	3.22153e-14	6.61099e-13
Marpal_utg000002g0004471	0	0	0	0	0	0	0	0	0	0	0	0	0	0	0	0	0	0		Marpal_utg000071g0120931	6.61466	1.33792	3.56845e-14	7.30122e-13	ABCG transporter
Marpal_utg000002g0004481	11.9963	13.0328	15.7716	13.7446	15.9081	12.9947	17.1309	15.7596	15.8263	15.9935	16.3936	15.4943	15.7539	13.0113	16.1114	16.5484	14.1763	16.3632		Marpal_utg000054g0095041	7.56284	1.11204	3.57275e-14	7.30279e-13
Marpal_utg000002g0004491	0	0	0	0	0	0	0	0	0	0	0	0	0	0	0	0	0	0		Marpal_utg000079g0130411	8.15274	1.2965	4.00044e-14	8.14485e-13
Marpal_utg000002g0004501	13.6215	13.7832	16.1164	14.7768	13.2008	13.6313	17.1917	16.9022	15.3327	14.8221	13.9863	13.5602	15.484	16.3769	17.3593	14.3554	13.9255	14.7751		Marpal_utg000102g0150631	5.86075	1.71608	4.20965e-14	8.53722e-13
Marpal_utg000002g0004511	22.2258	22.5581	24.3839	19.517	21.959	21.0966	23.9067	23.4902	23.741	18.862	19.4727	22.8817	22.1387	24.0638	20.4095	20.6272	18.939	21.0543		Marpal_utg000018g0051321	6.00315	1.54822	5.00028e-14	1.00423e-12
Marpal_utg000003g0004521	29.0239	37.7215	41.9045	23.184	23.8328	19.6663	42.0329	44.042	35.858	22.5581	25.9274	20.4455	43.2168	38.5479	46.7827	21.219	20.6418	23.5548		Marpal_utg000125g0168281	4.57074	2.44372	5.44033e-14	1.08628e-12
Marpal_utg000003g0004531	0	0	0	0	0	0	0	0	0	0	0	0	0	0	0	0	0	0		Marpal_utg000018g0050841	6.50293	2.03822	5.49165e-14	1.09547e-12
Marpal_utg000003g0004541	0	0	0	0	0	0	0	0	0	0	0	0	0	0	0	0	0	0		Marpal_utg000080g0133071	10.4176	1.01425	6.53588e-14	1.30002e-12
Marpal_utg000003g0004551	0	0	0	0	0	0	0	0	0	0	0	0	0	0	0	0	0	0		Marpal_utg000071g0120941	6.72062	1.2787	6.66811e-14	1.32378e-12
Marpal_utg000003g0004561	0	0	0	0	0	0	0	0	0	0	0	0	0	0	0	0	0	0		Marpal_utg000050g0088241	7.92864	1.11132	7.26848e-14	1.43062e-12
Marpal_utg000003g0004571	0	0	0	0	0	0	0	0	0	0	0	0	0	0	0	0	0	0		Marpal_utg000018g0047251	6.93882	1.27529	7.78837e-14	1.52569e-12
Marpal_utg000003g0004581	5.65488	7.1426	6.28418	5.60069	6.61523	6.29457	8.08772	7.27876	6.71724	5.72588	6.49015	5.57072	6.95956	7.79441	7.60766	7.03189	6.10305	6.57493		Marpal_utg000015g0038211	4.20629	2.38542	8.41136e-14	1.63998e-12
Marpal_utg000003g0004591	0	0	0	0	0	0	0	0	0	0	0	0	0	0	0	0	0	0		Marpal_utg000052g0092771	7.11082	1.30342	8.39723e-14	1.63998e-12
Marpal_utg000003g0004601	0.57993	0.724035	1.05148	0.505746	0.843926	0.858341	0.751304	0.781292	0.471777	1.149	1.07207	1.24589	0.463071	0.791467	0.595689	0.921751	1.16524	1.48656		Marpal_utg000134g0172391	1.85179	5.08816	9.22927e-14	1.79269e-12
Marpal_utg000003g0004611	7.05861	6.90784	6.91106	13.5638	12.757	14.2688	5.15456	6.90783	6.48033	12.8257	11.9162	13.9283	5.75147	6.47296	6.20732	10.8232	13.1147	10.5867		Marpal_utg000018g0049221	6.46996	1.32134	1.10176e-13	2.13206e-12
Marpal_utg000003g0004621	0	0.216927	0	0.282848	0.0570945	0.261314	0.107433	0.0606878	0	0.0301219	0.224841	0.34381	0.0809315	0	0.113574	0.143196	0.130918	0		Marpal_utg000128g0170041	7.68321	1.06073	1.22026e-13	2.35039e-12
Marpal_utg000003g0004631	11.4428	11.7756	12.7002	14.9331	14.4668	14.5308	12.341	12.3804	13.6182	15.7922	16.2911	15.4685	11.791	13.3415	13.116	15.8599	17.2548	15.8554		Marpal_utg000122g0166211	7.52481	1.20664	1.53615e-13	2.93698e-12
Marpal_utg000003g0004641	0	0	0	0	0	0	0	0	0	0	0	0	0	0	0	0	0	0		Marpal_utg000035g0070741	-2.72979	5.95408	1.65029e-13	3.13783e-12
Marpal_utg000003g0004651	3.27446	2.95747	3.33318	3.60083	3.29917	3.22969	3.80236	4.88761	3.80565	4.09035	3.24807	3.59259	3.91664	3.20722	4.04023	4.36998	3.84555	4.38408		Marpal_utg000060g0102611	7.63762	1.0705	2.03434e-13	3.83635e-12
Marpal_utg000003g0004661	7.52294	7.87915	8.80874	7.98351	6.95498	5.88331	8.32031	8.67289	8.39291	5.85299	6.19037	5.81571	7.74268	8.06343	9.53268	6.91358	7.1052	5.89285		Marpal_utg000079g0130591	6.93368	1.38727	2.87708e-13	5.34764e-12
Marpal_utg000003g0004671	0	0	0	0	0.29928	0	0.375429	0	0	0	0	0	0	0	0	0.375305	0	0		Marpal_utg000059g0101511	6.43176	1.29452	2.97649e-13	5.52251e-12
Marpal_utg000003g0004681	17.9407	18.8688	19.2762	16.9868	18.127	17.9743	14.1198	11.9642	12.7879	12.3281	10.4118	11.184	12.3548	13.6415	12.445	11.7682	12.5881	12.8599		Marpal_utg000019g0052661	6.29709	2.05396	3.08027e-13	5.69974e-12
Marpal_utg000003g0004691	0	0	0	0	0	0	0	0	0	0	0	0	0	0	0	0	0	0		Marpal_utg000012g0027991	6.98553	1.34055	4.34564e-13	7.93481e-12
Marpal_utg000003g0004701	1.39201	0.872404	2.5135	1.82992	1.43759	0.974761	2.25421	2.88634	2.87193	3.24444	4.68279	3.55891	4.75482	1.68341	4.8853	3.10478	2.07551	2.9693		Marpal_utg000019g0053521	6.10725	2.487	4.52895e-13	8.25496e-12
Marpal_utg000003g0004711	6.12652	6.41228	7.28663	4.87427	4.50052	4.44332	6.82673	6.60519	6.53479	5.0468	5.51225	5.15563	7.11353	6.91172	6.36793	4.8409	4.56255	6.1477		Marpal_utg000037g0073521	8.60541	1.06763	6.26395e-13	1.12198e-11
Marpal_utg000003g0004721	10.6669	10.5991	11.4286	9.98273	10.7075	9.71925	12.2704	11.8104	12.59	10.6092	10.7209	10.7892	11.476	12.4761	11.6652	11.1648	9.88989	10.7715		Marpal_utg000084g0138101	7.27303	1.25594	6.30445e-13	1.12729e-11
Marpal_utg000003g0004731	5.6659	6.18453	6.60513	4.11102	5.12795	4.9342	7.98083	8.41349	6.91389	4.78216	5.08343	4.25391	7.0879	7.63982	7.25897	5.52337	4.55374	6.35333		Marpal_utg000041g0078701	8.53203	1.05747	6.46523e-13	1.15504e-11
Marpal_utg000003g0004741	0	0	0.128944	0	0	0.0366708	0	0.0574861	0	0	0	0.0289486	0	0	0.0358607	0	0	0.0418897		Marpal_utg000018g0046801	7.04254	1.32369	6.88599e-13	1.22493e-11
Marpal_utg000003g0004751	0	0	0	0	0	0	0	0	0	0	0	0	0	0	0	0	0	0		Marpal_utg000010g0021701	8.53741	1.00159	7.46821e-13	1.32394e-11
Marpal_utg000003g0004761	15.3864	15.3986	17.3421	12.8694	11.623	11.4765	17.2904	19.4712	20.9934	11.9062	13.1246	13.1023	19.791	20.4774	18.1486	12.6949	10.9991	15.2256		Marpal_utg000018g0050171	6.16158	1.46322	7.83339e-13	1.3875e-11
Marpal_utg000003g0004771	0	0	0	0	0	0	0	0	0	0	0	0	0	0	0	0	0	0		Marpal_utg000019g0052961	7.52549	1.20148	9.25815e-13	1.62595e-11
Marpal_utg000003g0004781	10.8931	10.0178	9.86951	13.0076	12.7438	13.5872	9.70206	8.19756	9.02431	14.1422	12.4214	12.2961	8.62728	9.03894	8.69778	12.4267	14.3757	12.9681		Marpal_utg000006g0014101	4.45872	2.21343	1.10752e-12	1.92708e-11
Marpal_utg000003g0004791	3.00816	2.96978	3.19065	5.31511	4.87902	5.64089	2.78543	2.91056	2.85581	5.05358	4.82741	5.42836	3.40155	3.22776	3.26817	4.80734	5.3731	4.38448		Marpal_utg000033g0068091	2.84733	4.46029	1.12668e-12	1.95877e-11
Marpal_utg000003g0004801	0	0	0	0	0	0	0	0	0	0	0	0	0	0	0	0	0	0		Marpal_utg000017g0042041	7.69617	1.04619	1.1647e-12	2.01893e-11
Marpal_utg000003g0004811	2.10453	3.16683	2.62617	4.31212	4.43127	4.42111	2.43527	2.04107	2.19409	3.18392	3.78557	4.28639	2.39289	2.91402	2.26666	2.80493	3.12892	3.75096		Marpal_utg000129g0170571	6.51123	1.35024	1.35901e-12	2.34106e-11
Marpal_utg000003g0004821	0	0	0	0	0	0	0	0	0	0	0	0	0	0	0	0	0	0		Marpal_utg000084g0137791	6.26369	1.67339	1.54185e-12	2.63848e-11
Marpal_utg000003g0004831	0	0	0	0	0	0	0	0	0	0	0	0	0	0	0	0	0	0		Marpal_utg000075g0124591	6.4858	1.27383	1.59338e-12	2.72215e-11
Marpal_utg000003g0004841	0	0	0	0	0	0	0	0	0	0	0	0	0	0	0	0	0	0		Marpal_utg000004g0009191	7.62652	1.02532	1.60342e-12	2.73704e-11
Marpal_utg000003g0004851	16.4766	17.0588	17.1866	16.3861	15.8494	15.6025	17.5778	14.8284	16.9274	12.8734	13.6963	13.3035	16.2737	16.7609	17.3071	16.5137	15.0455	15.6312		Marpal_utg000154g0181641	5.06371	2.41182	1.65033e-12	2.8148e-11
Marpal_utg000003g0004861	0	0	0	0	0	0	0	0	0	0	0	0	0	0	0	0	0	0		Marpal_utg000139g0174311	4.9784	2.67612	1.77103e-12	3.00335e-11
Marpal_utg000003g0004871	1.58154	2.00945	1.83582	2.08066	2.69886	1.99345	1.31715	1.46329	1.3209	1.67416	1.21835	1.69856	1.48836	1.97855	1.72508	1.78488	1.79531	2.07836		Marpal_utg000010g0021831	7.91741	1.05831	2.12621e-12	3.5793e-11
Marpal_utg000003g0004881	0.0327461	0.0642449	0.338644	0.083768	0.236727	0.309562	0.381806	0.359465	0.0586063	0.285468	0.17757	0.325832	0	0.147479	0.437268	0.296863	0.15509	0.275036		Marpal_utg000002g0001371	6.54761	1.31562	2.17934e-12	3.66278e-11
Marpal_utg000003g0004891	6.76118	6.31532	5.81014	6.06387	6.39833	6.1398	7.74716	7.36283	6.41187	6.83931	7.57125	7.32614	7.29515	5.86363	7.96867	5.47704	7.73969	7.43376		Marpal_utg000060g0102701	7.28815	1.52938	2.25479e-12	3.77122e-11
Marpal_utg000003g0004901	4.96151	4.76892	4.75025	5.54909	5.3861	5.22762	4.67378	4.49224	4.6739	4.97069	5.21404	5.19834	4.97726	4.36512	4.74869	5.76807	5.59834	5.59319		Marpal_utg000032g0065611	7.70466	1.25108	2.40574e-12	4.00107e-11
Marpal_utg000003g0004911	0	0	0	0	0	0	0	0	0	0	0	0	0	0	0	0	0	0		Marpal_utg000075g0125431	6.26636	1.23015	3.41052e-12	5.58248e-11
Marpal_utg000003g0004921	1.19508	0.886052	0.882776	0.870927	1.06199	0.90497	1.09816	1.02204	1.06942	0.893423	0.791217	0.772013	0.773026	1.23083	1.32747	0.953829	0.899466	1.28387		Marpal_utg000049g0085011	5.80157	1.50421	3.4717e-12	5.67813e-11
Marpal_utg000003g0004931	0.773585	0.79987	1.08108	0.935971	0.950056	0.68079	1.00219	0.711483	0.617411	0.706278	0.793622	0.745465	0.703959	0.408037	0.816083	0.758161	0.924204	0.727505		Marpal_utg000113g0159001	5.26278	2.36186	3.65387e-12	5.97136e-11
Marpal_utg000003g0004941	0.614292	0.944062	1.17979	0.65476	1.01504	0.967858	0.716239	0.921583	0.989469	0.825588	0.851275	0.781024	1.13907	0.67628	1.09371	1.32593	1.13142	1.03189		Marpal_utg000075g0124851	6.02779	1.35591	4.50824e-12	7.30991e-11
Marpal_utg000003g0004951	0.315794	0.374073	0.475343	0.541096	0.473815	0.60082	0.43999	0.398983	0.501199	0.512935	0.500805	0.499001	0.45357	0.465137	0.667112	0.540161	0.517361	0.529044		Marpal_utg000146g0178011	2.54912	3.83897	5.59247e-12	8.98353e-11
Marpal_utg000003g0004961	2.10662	2.55337	3.09593	2.89198	2.93875	2.42128	3.57218	3.43849	3.77025	3.01671	3.10007	2.52414	2.8417	1.57299	2.56039	2.97107	2.05465	3.54666		Marpal_utg000116g0162301	6.16912	1.31917	5.93726e-12	9.50788e-11
Marpal_utg000003g0004971	32.8841	33.7964	33.2666	20.9841	22.8639	21.1145	32.9322	32.4763	31.8466	21.2764	20.4323	20.9586	28.7938	32.8842	29.7037	20.8969	20.4357	22.3457		Marpal_utg000008g0018111	7.89338	1.10696	8.16189e-12	1.28615e-10
Marpal_utg000003g0004981	7.19032	7.59225	7.14189	10.1024	10.5649	10.6556	7.78105	8.18787	7.67967	11.4403	11.0771	10.3654	8.0419	7.66053	8.27601	10.3871	10.6962	11.0296		Marpal_utg000013g0034361	5.96264	1.39731	8.33882e-12	1.30905e-10
Marpal_utg000003g0004991	8.83041	9.29178	10.1135	11.2946	13.1208	14.2562	10.4699	9.43251	10.4119	13.9611	13.3835	13.9641	8.0032	9.47407	7.93506	12.5905	12.102	10.3244		Marpal_utg000002g0002921	2.04461	4.34551	8.66804e-12	1.35457e-10
Marpal_utg000003g0005001	0.327623	0.401728	0.242008	0.209523	0.0845871	0.172064	0	0.0899105	0.219882	0.178505	0.148048	0.0679151	0	0.24592	0.168263	0	0	0.196551		Marpal_utg000014g0037441	7.89748	1.15087	1.04054e-11	1.61389e-10
Marpal_utg000003g0005011	89.1579	96.4371	98.7123	98.4493	111.953	107.828	89.3684	89.2654	83.6213	102.776	102.021	95.5206	92.6576	90.5738	100.784	107.012	103.368	97.2698		Marpal_utg000050g0088941	7.23939	1.06079	1.1836e-11	1.82078e-10
Marpal_utg000003g0005021	0	0	0	0	0	0	0	0	0	0	0	0	0	0	0	0	0	0		Marpal_utg000153g0181181	4.80282	1.94327	1.26782e-11	1.94025e-10
Marpal_utg000003g0005031	10.6591	11.9209	12.4086	10.7236	11.9615	11.4081	11.8484	11.0087	11.7007	11.3789	10.2535	10.5785	10.6267	9.47393	11.5913	12.7853	10.6239	11.8574		Marpal_utg000134g0172381	3.64583	3.91529	1.28086e-11	1.95875e-10
Marpal_utg000003g0005041	22.1331	15.1452	15.3656	17.3539	14.1235	16.7084	13.0547	22.163	13.2362	18.8634	18.7348	23.724	15.1204	10.5354	8.65024	18.4104	23.5787	14.0341		Marpal_utg000012g0029081	6.38933	1.27209	1.31436e-11	2.00258e-10
Marpal_utg000003g0005051	0.0470682	0.184687	0.0695365	0	0.0486091	0.0988788	0.304887	0.155005	0.0421194	0.256452	0.127617	0.0780567	0.137807	0.0706607	0.0966946	0.243829	0.222922	0.112951		Marpal_utg000054g0095281	8.14196	1.1494	1.31775e-11	2.00627e-10
Marpal_utg000003g0005061	0	0	0	0	0	0	0	0	0	0	0	0	0	0	0	0	0	0		Marpal_utg000013g0034951	4.08186	2.57211	1.40264e-11	2.12926e-10	MpaCCD7
Marpal_utg000003g0005071	0.0729648	0	0.107795	0	0	0	0	0	0	0	0.0329717	0	0	0	0	0	0	0		Marpal_utg000013g0032461	4.16997	2.33494	1.41386e-11	2.14472e-10
Marpal_utg000003g0005081	0	0.338536	0.109253	0.472942	0.43278	0.440172	0.223546	0.216478	0.0661765	0.644684	0.935697	1.00156	0	0.074013	0	0.446944	0.817242	0.443661		Marpal_utg000090g0143081	7.36813	1.12177	1.54988e-11	2.34076e-10
Marpal_utg000003g0005091	0	0	0	0	0	0	0	0	0	0	0	0	0	0	0	0	0	0		Marpal_utg000079g0131331	4.16322	2.28195	1.64899e-11	2.48139e-10
Marpal_utg000003g0005101	0	0	0	0	0	0	0	0	0	0	0	0	0	0	0	0	0	0		Marpal_utg000129g0170551	7.31534	1.05289	2.09382e-11	3.1063e-10
Marpal_utg000003g0005111	0	0	0	0	0	0	0	0	0	0	0	0	0	0	0	0	0	0		Marpal_utg000156g0182511	6.36252	1.52952	2.25106e-11	3.32221e-10
Marpal_utg000003g0005121	0	0	0	0	0	0	0	0	0	0	0	0	0	0	0	0	0	0		Marpal_utg000021g0055761	2.73376	3.68218	2.53086e-11	3.71659e-10
Marpal_utg000003g0005131	0	0	0	0	0	0	0	0	0	0	0	0	0	0	0	0	0	0		Marpal_utg000090g0140771	3.81125	3.56232	2.65683e-11	3.8933e-10
Marpal_utg000003g0005141	0	0	0	0	0	0	0	0	0	0	0	0	0	0	0	0	0	0		Marpal_utg000077g0127731	4.12653	2.39994	2.92219e-11	4.26405e-10
Marpal_utg000003g0005151	0.347881	0.195003	0.293682	0.365501	0.397763	0.58726	0.0643833	0.163663	0.100062	0.257237	0.235803	0.339969	0.0363761	0.0932594	0.0765717	0.257448	0.411903	0.223612		Marpal_utg000010g0019711	6.61319	1.32757	2.94907e-11	4.29419e-10
Marpal_utg000003g0005161	0.284741	0.279318	0.270427	0.468256	0.756162	0.512718	0.421583	0.0223264	0.163802	0.820033	0.441155	0.775769	0.0595478	0.274799	0.31337	0.395103	0.610069	0.536879		Marpal_utg000075g0125151	4.69343	2.17039	3.05243e-11	4.43224e-10
Marpal_utg000003g0005171	7.46666	7.2183	7.29	5.73015	5.36425	4.20557	7.82262	7.24609	7.22388	5.1177	6.31783	5.52727	9.283	8.25261	8.29203	5.10124	5.29593	5.45329		Marpal_utg000046g0082741	6.82943	1.44701	3.26156e-11	4.72265e-10
Marpal_utg000003g0005181	8.24652	9.92164	10.4726	7.25069	6.79064	5.97733	10.8108	9.628	9.72527	6.41535	7.42335	6.5662	10.2333	9.60885	10.7257	7.18596	7.3975	7.98129		Marpal_utg000058g0099721	5.03713	2.16634	3.54263e-11	5.094e-10
Marpal_utg000003g0005191	0.0741797	0.155929	0	0.108434	0.0875522	0.0667857	0.151015	0.0232656	0.0853462	0.0923814	0.0670414	0.0175739	0.0775658	0.0954527	0.0870806	0.0823447	0.0669192	0.0381452		Marpal_utg000140g0174811	7.38332	1.01072	3.63262e-11	5.21978e-10
Marpal_utg000003g0005201	0.666803	0.387616	0.802678	0.726523	0.637623	0.648513	1.1198	0.867522	0.707193	0.995733	1.13831	0.98294	0.542298	0.92688	0.659555	1.05547	1.28662	0.859337		Marpal_utg000021g0056991	6.44239	1.38529	3.74848e-11	5.3788e-10
Marpal_utg000003g0005211	13.4063	15.0028	14.0733	12.9891	14.3868	14.3204	15.3074	13.9491	13.2481	12.6471	15.1493	13.3918	13.6893	14.2221	14.9915	14.0574	14.5974	14.1354		Marpal_utg000004g0007281	6.77271	1.57467	3.80444e-11	5.44763e-10
Marpal_utg000003g0005221	10.0511	9.88616	10.1588	9.67646	9.26399	8.35797	9.88847	10.2919	10.9044	9.86331	9.62109	10.3394	8.12822	10.8504	8.437	8.643	8.5524	8.67213		Marpal_utg000049g0086861	7.03107	1.22508	4.08866e-11	5.82655e-10
Marpal_utg000003g0005231	0.18695	0	0.138096	0	0.19307	0.0981839	0	0	0.0418234	0.10186	0	0.155016	0	0	0	0	0	0.112157		Marpal_utg000045g0081751	6.53411	1.16795	4.21868e-11	5.99945e-10
Marpal_utg000003g0005241	20.6667	20.3342	21.6333	20.0047	22.0083	22.0569	21.177	18.9701	17.5273	19.1708	18.4339	18.2044	16.6018	15.8403	18.6895	19.1794	18.1989	18.0434		Marpal_utg000018g0049201	6.6131	1.49477	4.29713e-11	6.10263e-10
Marpal_utg000003g0005251	0	0	0	0	0	0	0	0	0	0	0	0	0	0	0	0	0	0		Marpal_utg000077g0129021	5.13002	1.80572	4.37403e-11	6.20759e-10
Marpal_utg000003g0005261	8.65569	8.18006	9.41096	10.2751	11.5682	11.9203	10.334	9.84941	9.49725	11.9597	10.7269	12.6656	9.85532	9.07051	10.0764	12.47	12.9682	11.3495		Marpal_utg000159g0183281	6.95807	1.08056	4.94365e-11	6.99681e-10
Marpal_utg000003g0005271	16.4365	17.8865	17.6904	10.7069	11.0451	10.2155	18.5982	17.6201	18.9747	10.3037	11.6262	11.0889	17.0757	18.508	18.5701	12.4979	11.1118	13.1778		Marpal_utg000008g0017891	2.99697	3.68268	5.32186e-11	7.49622e-10
Marpal_utg000003g0005281	0	0	0	0	0	0	0	0	0	0	0	0	0	0	0	0	0	0		Marpal_utg000031g0065451	7.06123	2.06635	5.59604e-11	7.87172e-10
Marpal_utg000003g0005291	7.07891	7.95581	8.35722	9.73387	8.71469	7.73098	8.96835	9.70916	8.55804	10.1319	10.2392	8.81109	9.40207	7.36628	9.19745	9.85586	9.10328	10.7437		Marpal_utg000069g0116541	7.28639	1.02245	6.2028e-11	8.67657e-10
Marpal_utg000003g0005301	26.0286	23.2825	22.5223	26.1068	23.6162	25.4046	23.2134	20.7799	24.2294	26.5722	28.3886	27.8281	19.726	23.5373	20.8173	27.6738	29.1434	27.1996		Marpal_utg000006g0013781	4.624	2.02519	6.85711e-11	9.54189e-10
Marpal_utg000003g0005311	1.58595	1.66556	2.50841	1.16938	1.0887	1.42087	3.14235	2.57047	3.01372	2.31784	2.37765	2.50633	1.92563	2.07278	2.36692	2.33183	1.81155	2.52977		Marpal_utg000008g0017781	7.19385	1.31291	8.8735e-11	1.22164e-09
Marpal_utg000003g0005321	0.802906	1.18142	0.741361	0.684639	0.587344	0.597376	0.606767	0.514136	0.628677	0.947839	0.423292	0.665759	0.979483	1.10491	0.618544	2.38294	1.79571	1.64577		Marpal_utg000015g0038601	6.87796	1.20252	1.11185e-10	1.50766e-09
Marpal_utg000003g0005331	10.9596	11.4861	12.0233	12.5709	12.7424	13.3982	11.5144	11.3012	11.1993	11.7193	11.5473	11.8608	11.0548	10.5406	11.6279	11.5747	11.732	12.1405		Marpal_utg000041g0078101	6.08209	1.42755	1.14184e-10	1.54327e-09
Marpal_utg000003g0005341	9.70045	10.7023	11.7879	9.90805	10.1141	8.96741	12.6574	9.88242	8.90951	8.61871	7.54759	8.52571	10.2503	8.62587	10.7765	9.42969	6.94098	10.1878		Marpal_utg000122g0166401	4.37321	2.00883	1.14513e-10	1.5467e-09
Marpal_utg000003g0005351	0	0	0	0	0	0	0	0	0	0	0	0	0	0	0	0	0	0		Marpal_utg000128g0170091	6.74336	1.21491	1.32752e-10	1.77914e-09
Marpal_utg000003g0005361	0	0	0	0	0	0	0	0	0	0	0	0	0	0	0	0	0	0		Marpal_utg000012g0029871	4.68899	2.01264	1.33328e-10	1.7857e-09
Marpal_utg000003g0005371	0	0	0	0	0	0	0	0	0	0	0	0	0	0	0	0	0	0		Marpal_utg000044g0080971	7.40725	1.18639	1.67613e-10	2.22331e-09
Marpal_utg000003g0005381	0	0	0	0	0	0	0	0	0	0	0	0	0	0	0	0	0	0		Marpal_utg000031g0065441	4.51378	2.30358	1.85138e-10	2.4417e-09
Marpal_utg000003g0005391	2.71941	2.37121	2.68647	2.46641	2.80844	2.57365	2.6476	2.54495	2.52689	3.01722	2.67122	2.65121	2.16339	2.81238	2.73688	2.69653	3.0269	2.64989		Marpal_utg000089g0140661	8.70232	1.5283	1.9467e-10	2.56089e-09
Marpal_utg000003g0005401	0	0	0	0	0	0	0	0	0	0	0	0	0	0	0	0	0	0		Marpal_utg000157g0182681	4.02366	2.52267	2.05885e-10	2.70325e-09
Marpal_utg000003g0005411	0	0	0	0	0	0	0	0	0	0	0	0	0	0	0	0	0	0		Marpal_utg000074g0123721	3.75192	2.44527	2.06014e-10	2.70325e-09
Marpal_utg000003g0005421	6.57169	6.14245	6.45722	9.7536	9.58801	10.7123	6.88725	6.55042	5.83913	8.36035	9.06304	9.84448	5.37741	6.46854	7.18013	9.85576	9.83651	8.38726		Marpal_utg000075g0125201	3.73751	2.90643	2.22758e-10	2.91005e-09
Marpal_utg000003g0005431	0	0	0	0	0.0462212	0	0.115964	0.294781	0	0.0975414	0	0	0	0	0	0	0.141314	0		Marpal_utg000117g0162621	6.94258	1.31126	2.30478e-10	3.00522e-09
Marpal_utg000003g0005441	6.29936	6.93338	7.04383	3.92512	4.27936	4.15821	6.42389	6.20448	6.42312	4.43354	4.34039	4.52371	6.40441	5.63941	6.62489	4.63296	4.15131	4.54889		Marpal_utg000017g0045051	5.70715	2.04061	2.371e-10	3.08767e-09
Marpal_utg000003g0005451	8.56693	9.13924	10.7861	9.74703	10.2437	9.95387	10.382	9.09388	8.89806	9.52291	9.65318	9.37632	8.56471	8.96765	8.67348	10.872	10.226	9.43853		Marpal_utg000031g0065421	6.00852	1.91769	2.3796e-10	3.09498e-09
Marpal_utg000003g0005461	0	0	0	0	0	0	0	0	0	0	0	0	0	0	0	0	0	0		Marpal_utg000113g0158321	5.82904	1.84941	2.71089e-10	3.51262e-09
Marpal_utg000003g0005471	4.44652	4.43874	4.99714	9.79883	9.08008	10.494	4.80284	4.83191	3.98903	11.9731	10.821	13.067	3.91869	3.3965	3.56645	9.03681	12.6957	7.78109		Marpal_utg000017g0044891	6.84645	1.0039	2.99366e-10	3.85969e-09
Marpal_utg000003g0005481	0.326096	0.383863	0.421541	0.187693	0.412546	0.351088	0.506953	0.223729	0.408535	0.293162	0.302084	0.351513	0.465441	0.293729	0.334958	0.48567	0.321758	0.401053		Marpal_utg000128g0170131	3.22442	3.04113	3.02854e-10	3.90223e-09
Marpal_utg000003g0005491	66.625	66.1254	66.0248	76.0214	80.7396	81.7892	63.1305	62.3461	65.4451	81.5466	83.4746	77.0086	65.5385	62.0294	66.8244	72.3527	72.2055	67.535		Marpal_utg000057g0098951	4.72181	2.06341	3.3814e-10	4.33532e-09
Marpal_utg000003g0005501	0	0	0	0	0	0	0	0	0	0	0	0	0	0	0	0	0	0		Marpal_utg000064g0107101	-2.72979	5.36707	3.47191e-10	4.4431e-09
Marpal_utg000003g0005511	31.1524	29.8525	30.7544	33.057	39.3578	37.1875	29.0072	29.3841	31.0746	33.0553	33.0461	34.917	30.4847	29.8029	29.6358	34.549	34.8184	32.8143		Marpal_utg000156g0182271	2.59992	3.49838	3.79755e-10	4.84187e-09
Marpal_utg000003g0005521	0	0	0	0	0	0	0	0	0	0	0	0	0	0	0	0	0	0		Marpal_utg000077g0127331	4.43984	2.62622	3.95014e-10	5.02714e-09
Marpal_utg000003g0005531	1.25918	1.1229	0.845569	0.732069	0.709308	0.841661	0.593191	0.879607	1.74139	1.37213	1.13801	1.04409	0.670297	0.343695	0.94065	1.03774	0.542149	0.412047		Marpal_utg000148g0178751	6.32451	1.10251	5.08595e-10	6.4135e-09
Marpal_utg000003g0005541	7.21283	6.92122	7.82498	5.75656	6.50516	7.14268	8.14761	7.98248	7.2283	5.83598	6.62531	5.96449	6.34398	8.26128	7.15649	6.10869	5.63144	6.28447		Marpal_utg000093g0145111	6.43322	1.24536	5.21652e-10	6.56615e-09
Marpal_utg000003g0005551	0.386274	0.468075	0.67137	0.610316	0.258125	0.429601	0.294366	0.149656	0.284662	0.297123	0.266962	0.301453	0.232841	0.238779	0.513469	0.529684	0.825047	0.354423		Marpal_utg000030g0063931	6.09521	1.29316	5.94228e-10	7.4525e-09
Marpal_utg000003g0005561	0.324426	0.278466	0.419381	0.311219	0.711976	0.766733	0.998206	0.178067	0.217737	0.574483	0.403159	0.504394	0	0.547922	0.208277	0.15756	0.768264	0.778535		Marpal_utg000142g0176661	6.69838	1.16919	6.34423e-10	7.91825e-09
Marpal_utg000003g0005571	21.3278	22.6093	22.2574	18.9794	20.8805	19.0722	20.4229	18.4843	19.437	19.3198	19.5201	20.5308	20.073	21.8174	20.7232	20.6763	19.841	19.9631		Marpal_utg000019g0052651	3.81148	2.46459	6.41578e-10	7.99791e-09
Marpal_utg000003g0005581	57.5645	62.7314	56.6261	55.6719	60.1563	57.7353	63.2247	60.6036	52.8459	52.4125	56.0845	50.4707	57.1721	57.9346	59.8943	56.0827	64.0725	57.1311		Marpal_utg000013g0033671	6.87184	1.13327	7.22845e-10	8.96241e-09
Marpal_utg000003g0005591	47.0939	50.2864	48.6447	54.316	49.8397	53.9009	50.6668	47.256	43.9445	50.3944	48.7086	52.5398	49.3656	46.4345	46.4867	49.3461	50.6436	48.0494		Marpal_utg000139g0174021	7.46266	1.01341	7.34327e-10	9.09389e-09
Marpal_utg000003g0005601	3.25767	3.78482	4.27131	3.4636	3.06994	3.10099	3.87744	3.88896	2.93338	3.21709	2.76017	2.89537	2.99548	3.23999	3.91087	3.38835	3.39112	3.78661		Marpal_utg000070g0118231	6.232	1.35131	8.1921e-10	1.00908e-08
Marpal_utg000003g0005611	0.0278915	0	0	0	0	0.0585933	0	0	0	0	0	0	0.0408306	0	0	0.0361219	0	0		Marpal_utg000137g0173341	6.46073	1.55566	8.82424e-10	1.08372e-08
Marpal_utg000003g0005621	0	0	0	0	0	0	0	0	0	0	0	0	0	0	0	0	0	0		Marpal_utg000013g0033301	4.52128	2.0967	9.00133e-10	1.1035e-08
Marpal_utg000003g0005631	2.41267	2.32695	2.84551	3.58729	2.88949	3.25828	1.75982	1.98079	1.80219	2.37871	2.57752	2.88036	1.87974	1.57258	1.90901	2.78327	3.30747	2.65972		Marpal_utg000071g0120851	7.53082	1.24519	1.07528e-09	1.30892e-08
Marpal_utg000003g0005641	0	0	0	0	0	0	0	0	0	0	0	0	0	0	0	0	0	0		Marpal_utg000077g0127251	6.31708	1.20207	1.1566e-09	1.40379e-08
Marpal_utg000003g0005651	0	0	0	0	0	0	0	0	0	0	0	0	0	0	0	0	0	0.0795611		Marpal_utg000073g0122141	7.14717	1.0795	1.38825e-09	1.67219e-08
Marpal_utg000003g0005661	0	0	0	0	0.0449066	0	0	0	0	0	0	0	0	0	0	0	0	0		Marpal_utg000010g0023721	6.65715	1.00199	1.50919e-09	1.80841e-08
Marpal_utg000003g0005671	0	0	0	0	0	0	0	0	0	0	0	0	0	0	0	0	0	0		Marpal_utg000117g0162661	5.30839	1.51223	1.59795e-09	1.91256e-08
Marpal_utg000003g0005681	449.826	465.505	461.858	452.337	441.958	433.448	463.911	475.287	457.159	474.349	501.718	429.887	487.922	461.619	490.542	461.401	480.729	462.9		Marpal_utg000019g0053381	7.81663	1.08578	1.72154e-09	2.05099e-08
Marpal_utg000003g0005691	0	0	0	0	0	0	0	0	0	0	0	0	0	0	0	0	0	0		Marpal_utg000150g0179781	7.62337	1.01265	2.29253e-09	2.68491e-08
Marpal_utg000003g0005701	0	0	0	0	0	0	0	0	0	0	0	0	0	0	0	0	0	0		Marpal_utg000012g0031231	6.60596	1.1723	3.12183e-09	3.62305e-08
Marpal_utg000003g0005711	31.5202	28.168	25.4142	82.6969	61.6604	67.9954	18.3431	21.5855	22.2618	89.5173	90.4601	97.1053	23.6718	25.5866	24.0855	78.7635	102.865	85.5157		Marpal_utg000010g0025451	5.9526	1.69483	3.17424e-09	3.67389e-08
Marpal_utg000003g0005721	1.78669	3.06061	2.63957	1.6372	2.72646	1.87669	1.34734	1.78567	1.55111	2.49908	3.42231	3.00722	4.17706	2.72228	5.58789	4.38606	1.81028	8.41514		Marpal_utg000134g0172371	6.88731	1.18788	3.29462e-09	3.80471e-08
Marpal_utg000003g0005731	1.45887	2.38514	2.83144	1.02446	1.56572	1.83283	1.0747	0.785025	0.870323	1.12217	1.03411	1.63662	2.26128	2.61955	2.90889	3.74167	1.62575	6.07508		Marpal_utg000041g0078151	6.21327	1.13643	3.30805e-09	3.81596e-08
Marpal_utg000003g0005741	3.87706	3.81517	4.43093	7.45403	10.1233	9.42537	0.426461	0.736096	0.480045	2.85641	2.56737	3.84159	1.12442	1.86692	2.22915	8.4001	5.13913	10.8838		Marpal_utg000014g0037341	5.52492	1.51621	3.40497e-09	3.92339e-08
Marpal_utg000003g0005751	4.97866	5.4104	4.75811	10.1098	9.17459	9.69778	4.65923	5.0675	5.2958	11.377	11.4005	11.8172	4.38084	5.11708	4.90719	10.3755	10.4445	9.11354		Marpal_utg000035g0070581	6.47253	1.59915	3.6833e-09	4.22295e-08
Marpal_utg000003g0005761	14.0925	15.0038	15.5037	17.6526	15.8929	14.9012	15.7984	14.8098	15.3516	18.8887	19.2405	17.4423	15.9815	14.8517	15.7107	18.3362	20.0826	17.9349		Marpal_utg000013g0034641	4.81283	1.9056	3.92564e-09	4.49333e-08
Marpal_utg000003g0005771	0	0	0	0	0	0	0	0	0	0	0	0	0	0	0	0	0	0		Marpal_utg000001g0000351	6.52487	1.1022	4.06071e-09	4.63512e-08
Marpal_utg000003g0005781	7.10415	7.37878	6.45156	8.65898	8.86881	9.31658	7.25452	7.75259	7.31079	8.914	7.61965	9.03525	6.75988	6.11671	7.40452	8.52396	8.23014	8.16049		Marpal_utg000024g0059441	-2.72979	5.52145	4.10591e-09	4.68155e-08
Marpal_utg000003g0005791	1.49511	1.71922	1.3621	1.80608	1.48401	1.36976	1.53878	1.15798	1.32304	1.4482	1.37375	1.20529	1.54425	1.25942	1.30538	1.86099	1.32442	1.40524		Marpal_utg000090g0142401	4.63026	2.40915	4.20667e-09	4.78327e-08
Marpal_utg000003g0005801	0	0.0495185	0	0	0	0	0.0653973	0	0	0	0	0	0	0	0	0	0	0		Marpal_utg000019g0053221	7.65073	1.14352	4.65805e-09	5.27617e-08
Marpal_utg000003g0005811	252.144	250.793	233.446	202.829	205.068	203.362	219.063	210.456	209.323	187.81	218.122	193.356	230.197	223.145	234.219	207.915	200.243	191.326		Marpal_utg000075g0124911	6.36942	1.21061	4.82737e-09	5.45014e-08
Marpal_utg000003g0005821	234.037	247.489	237.74	196.13	191.209	186.388	211.569	204.627	205.248	165.3	185.914	169.916	211.137	216.521	234.767	186.787	187.167	185.5		Marpal_utg000075g0124781	5.18578	1.76596	4.84797e-09	5.46743e-08
Marpal_utg000003g0005831	1.10019	0.825296	1.01984	0.717394	0.779748	0.770408	1.17378	1.18403	1.02312	0.587684	0.76036	0.858598	0.821076	1.26302	1.04145	0.419069	0.885469	0.647095		Marpal_utg000128g0170071	6.74081	1.05346	5.30678e-09	5.9589e-08
Marpal_utg000003g0005841	159.603	155.093	149.944	138.828	153.281	137.837	163.944	161.064	165.274	136.916	147.64	135.112	160.584	174.333	160.1	144.942	127.467	151.234		Marpal_utg000175g0196651	8.14428	1.23102	6.74096e-09	7.45009e-08
Marpal_utg000003g0005851	1.65915	2.04368	1.99156	2.11008	2.54099	2.54479	2.3937	1.85235	1.85588	2.07507	2.38555	2.41537	1.84923	1.58504	1.77202	2.19757	2.14308	2.20566		Marpal_utg000175g0196001	8.19637	1.09046	6.82012e-09	7.52356e-08
Marpal_utg000003g0005861	0	0	0	0	0	0	0	0	0	0	0	0	0	0	0	0	0	0		Marpal_utg000137g0173381	7.77055	1.26969	6.93009e-09	7.62862e-08
Marpal_utg000003g0005871	3.68174	3.11772	3.06829	5.655	4.89096	4.87534	2.28295	3.60978	3.35096	5.17788	4.1522	5.30988	3.13249	2.78721	3.18382	5.19607	4.74433	4.09665		Marpal_utg000058g0099641	4.62662	1.6224	7.28517e-09	7.994e-08
Marpal_utg000003g0005881	44.1812	41.7072	42.169	48.4239	47.995	46.6599	46.6061	45.8565	46.2799	49.8781	49.4557	49.4622	42.398	47.7376	47.4892	46.9025	47.1937	49.8089		Marpal_utg000010g0022291	6.47296	1.0169	7.99522e-09	8.73149e-08
Marpal_utg000003g0005891	4.72845	4.98258	5.99824	4.78706	4.78834	4.82626	5.25992	4.61283	4.37333	4.74294	5.03601	4.75895	4.04803	5.02917	4.59093	4.53329	4.62927	4.43054		Marpal_utg000053g0093611	6.52567	1.18489	8.76558e-09	9.53257e-08
Marpal_utg000003g0005901	0.0785211	0	0	0	0.0810917	0	0.356037	0.0430976	0	0	0.0709651	0	0.114948	0	0	0	0.123962	0		Marpal_utg000061g0104901	6.47429	1.07774	9.86803e-09	1.06421e-07
Marpal_utg000003g0005911	17.0722	17.9891	18.5001	21.8636	21.0664	20.9867	17.5297	15.5485	19.0317	19.0479	19.1145	22.5197	16.2896	15.8351	17.8447	18.1215	19.4306	18.1281		Marpal_utg000116g0161621	6.71096	1.23328	1.12122e-08	1.2029e-07
Marpal_utg000003g0005921	0	0	0	0	0	0	0	0	0	0	0	0	0	0	0	0	0	0		Marpal_utg000005g0013441	6.84824	1.42813	1.12908e-08	1.21008e-07
Marpal_utg000003g0005931	6.36234	7.25772	7.70232	5.96975	6.80293	6.39597	7.16013	7.08998	7.05205	6.48661	6.33092	6.14817	7.27941	6.02993	6.46098	6.9601	7.8503	7.33514		Marpal_utg000084g0137941	7.03278	1.00867	1.1718e-08	1.25197e-07
Marpal_utg000003g0005941	11.7578	12.2651	11.2961	14.9466	12.7387	14.6484	14.0798	14.0155	15.7501	13.1007	14.2554	14.6939	11.2989	13.1031	13.7815	13.8883	14.6144	14.5405		Marpal_utg000008g0017491	5.65208	1.44733	1.17933e-08	1.25872e-07
Marpal_utg000003g0005951	0	0	0	0.14049	0.0567173	0	0	0	0.0491451	0	0	0.0455384	0	0	0	0	0	0		Marpal_utg000011g0026591	4.05917	2.58611	1.28196e-08	1.36404e-07
Marpal_utg000003g0005961	6.62487	6.55724	7.67113	9.28784	7.58141	8.90202	6.82999	6.9666	5.50106	8.36813	7.31789	7.70376	6.7567	6.33169	7.05013	8.37364	7.63209	8.66507		Marpal_utg000001g0000581	2.73971	2.89518	1.33716e-08	1.42059e-07
Marpal_utg000003g0005971	7.70504	7.13465	7.46382	8.72409	8.62275	8.56842	7.31773	7.67548	7.87641	8.73981	8.72927	8.65119	6.99447	7.85205	7.46378	8.98435	9.48017	8.83375		Marpal_utg000034g0068861	7.53672	1.02577	1.47206e-08	1.55911e-07
Marpal_utg000003g0005981	0	0	0	0	0	0	0	0	0	0	0	0	0	0	0	0	0	0		Marpal_utg000019g0051841	7.14457	1.26142	1.53432e-08	1.6209e-07
Marpal_utg000003g0005991	20.5192	19.6385	20.3107	21.6048	20.842	22.6483	14.9944	16.059	15.5753	22.1677	20.9341	23.5301	16.406	17.0669	15.3135	20.2777	23.6056	21.025		Marpal_utg000013g0032021	5.01797	1.93159	1.62589e-08	1.71066e-07
Marpal_utg000003g0006001	20.1627	17.2037	20.7609	19.5951	20.8228	23.1988	15.9774	21.388	15.39	21.7247	18.2633	21.7661	16.0335	15.3213	16.0385	20.3975	23.3642	20.3097		Marpal_utg000154g0181681	6.74383	1.0408	1.68145e-08	1.76463e-07
Marpal_utg000003g0006011	7.23484	7.67496	7.81201	6.68989	6.49971	6.48998	7.18551	7.03495	7.34853	6.23973	6.70746	6.83902	6.67862	7.21566	6.62705	6.44808	5.94339	6.24985		Marpal_utg000071g0120861	5.9717	1.55311	1.69349e-08	1.77636e-07
Marpal_utg000003g0006021	75.5354	74.4865	72.7211	80.7468	81.8836	82.2621	82.0717	81.2458	80.7291	95.2278	94.919	95.0843	79.5236	80.3586	71.2623	81.8445	86.7011	80.9122		Marpal_utg000018g0046311	5.42473	1.66923	1.83512e-08	1.91233e-07
Marpal_utg000003g0006031	28.2211	27.6081	30.2513	25.7479	25.3446	22.5856	26.2287	25.6025	29.8549	22.509	25.0766	24.6019	28.2678	32.415	30.5553	23.2643	23.6226	27.5846		Marpal_utg000005g0012921	5.2594	1.64377	1.88556e-08	1.96193e-07
Marpal_utg000003g0006041	0	0	0	0	0.0342909	0	0.0430159	0	0	0.0361823	0	0.0275322	0	0.049847	0	0	0	0		Marpal_utg000002g0002781	6.27107	1.305	1.9244e-08	1.99833e-07
Marpal_utg000003g0006051	0	0	0	0	0	0	0	0	0	0	0	0	0	0	0	0	0	0		Marpal_utg000148g0178641	7.25952	1.14118	2.027e-08	2.09856e-07
Marpal_utg000003g0006061	15.4624	12.5535	16.8488	14.0958	14.9023	16.4305	14.4016	16.7627	14.3738	14.6385	14.8858	13.3587	14.6568	13.6249	11.542	14.3969	15.8252	14.2603		Marpal_utg000025g0060831	-2.72979	5.07628	2.09083e-08	2.15924e-07
Marpal_utg000003g0006071	0.369714	0.282078	0.667576	0.525426	0.381817	0.474636	0.319312	0.180376	0.367602	0.53717	0.482641	0.272499	0.180409	0.12334	0.337565	0.266005	0.453967	0.197158		Marpal_utg000024g0059421	5.68922	1.54727	2.14503e-08	2.2119e-07
Marpal_utg000003g0006081	0	0	0	0	0	0	0	0	0	0	0	0	0	0	0	0	0	0		Marpal_utg000135g0172541	7.86987	1.1745	2.4128e-08	2.47692e-07
Marpal_utg000003g0006091	5.00744	4.3897	4.26476	4.37341	3.93642	4.08216	4.39337	4.16365	4.33047	4.18408	4.53402	4.04365	3.5011	4.5581	4.22229	4.7186	4.5721	4.21474		Marpal_utg000126g0168861	5.16547	1.49984	2.64731e-08	2.69494e-07
Marpal_utg000003g0006101	9.07542	8.5757	10.0774	7.92248	9.45351	7.67963	9.57344	9.29537	9.31398	9.18464	7.79465	8.20786	7.54667	9.12216	8.03347	9.79875	8.88119	10.1837		Marpal_utg000130g0171401	5.71577	1.48115	2.68035e-08	2.72457e-07
Marpal_utg000003g0006111	12.9213	11.5842	13.4432	8.97478	9.39742	10.2164	13.9366	15.849	13.6256	9.89373	10.1428	10.5465	12.8176	14.0248	14.5602	11.0776	10.5667	11.6946		Marpal_utg000079g0131641	10.2793	1.04038	2.75341e-08	2.79197e-07
Marpal_utg000003g0006121	0	0	0	0	0	0	0	0	0	0	0	0	0	0	0	0	0	0		Marpal_utg000077g0129001	2.92352	2.94743	3.09206e-08	3.11528e-07
Marpal_utg000003g0006131	16.0014	19.2157	19.0374	15.7575	16.9153	15.7664	24.6436	27.721	26.0192	16.0994	19.922	18.4345	20.0387	25.9352	25.7453	21.7624	20.9396	20.6154		Marpal_utg000032g0065551	5.39974	1.30784	3.18492e-08	3.20286e-07
Marpal_utg000003g0006141	2.38187	2.51798	2.42563	1.4789	2.05385	1.96748	2.72623	2.33542	2.48323	2.26794	2.52886	2.70366	1.96346	3.0203	2.58912	2.42585	1.67935	2.35848		Marpal_utg000002g0001381	5.40918	1.50516	4.06646e-08	4.04031e-07
Marpal_utg000003g0006151	16.3914	17.4191	16.2395	14.8873	14.864	14.2948	16.3269	15.539	14.9189	13.6783	12.6114	14.2115	13.3238	15.2609	14.0898	13.8263	13.5062	14.1209		Marpal_utg000164g0185361	5.26503	1.3727	4.11544e-08	4.08506e-07
Marpal_utg000003g0006161	0	0.0507315	0	0.033074	0	0	0	0	0	0.112711	0.0233699	0	0	0.0776388	0.0265609	0	0.0816455	0		Marpal_utg000057g0098111	3.76562	2.16891	4.13627e-08	4.10376e-07
Marpal_utg000003g0006171	0	0	0	0	0	0	0	0	0	0	0	0	0	0	0	0	0	0		Marpal_utg000055g0096801	6.19661	1.03136	4.48507e-08	4.43072e-07
Marpal_utg000003g0006181	0.232951	0.399899	0.301132	0	0.0601442	0.0305858	0.150895	0.415541	0.338744	0.38077	0.131584	0.14487	0.426272	0.174857	0.418742	0.0754226	0.0919406	0.279509		Marpal_utg000153g0181251	6.02985	1.63101	4.61111e-08	4.55089e-07
Marpal_utg000003g0006191	0	0	0	0	0	0	0	0	0	0	0	0	0	0	0	0	0	0		Marpal_utg000128g0170011	6.512	1.05969	4.71211e-08	4.63951e-07
Marpal_utg000003g0006201	4.11556	3.36815	3.61334	4.45185	4.78461	6.17555	3.19904	3.30444	4.01956	4.84351	4.03833	5.3041	3.92472	3.63645	3.30945	4.99496	5.23496	4.93811		Marpal_utg000012g0028131	3.78878	2.24921	5.13716e-08	5.03646e-07
Marpal_utg000003g0006211	0	0	0	0	0	0.0352195	0	0	0	0	0	0	0	0	0	0	0	0		Marpal_utg000140g0174841	1.8817	4.06194	5.15623e-08	5.05037e-07
Marpal_utg000003g0006221	0.163946	0.643294	0.968826	0.139797	0.507939	0.631419	0.212393	0.479917	0.34232	0.535956	0.0987796	0.0906279	0.480003	0.328163	0.336802	0	0.0862746	0.393426		Marpal_utg000109g0155741	6.25618	1.10365	5.3093e-08	5.18559e-07
Marpal_utg000003g0006231	0	0	0	0	0	0	0	0	0	0	0	0	0	0	0	0	0	0		Marpal_utg000078g0129531	2.38563	3.15587	5.5054e-08	5.3651e-07
Marpal_utg000003g0006241	0	0	0	0	0	0	0	0	0	0	0	0	0	0	0	0	0	0		Marpal_utg000018g0046221	2.13204	3.67984	5.80633e-08	5.63911e-07
Marpal_utg000003g0006251	7.73924	8.62958	8.54094	15.2519	18.8794	19.7575	10.9159	8.80122	9.59111	16.6141	15.985	18.7594	7.59378	8.5815	9.05525	17.2457	14.9576	14.4524		Marpal_utg000031g0065431	5.93805	1.95584	5.99434e-08	5.81353e-07
Marpal_utg000003g0006261	0.0522857	0.0512898	0.154489	0.133752	0.242988	0.0549197	0.135473	0.0573957	0.0467883	0.170927	0.0708814	0.0867092	0.191353	0.0784933	0	0.135429	0	0.0627357		Marpal_utg000065g0107881	6.02288	1.09413	6.08578e-08	5.89393e-07
Marpal_utg000003g0006271	0	0	0	0	0	0	0	0	0	0	0	0	0	0	0	0	0	0		Marpal_utg000098g0147701	6.51619	1.15242	6.25043e-08	6.04773e-07
Marpal_utg000003g0006281	15.3668	17.7191	16.2717	13.3888	13.049	11.5689	16.529	15.3404	14.445	12.2517	11.9769	11.2515	14.2145	17.3284	16.6171	10.9777	14.3834	14.6109		Marpal_utg000013g0034661	8.56352	1.05748	6.34314e-08	6.12884e-07
Marpal_utg000003g0006291	0.779166	1.15741	1.26622	1.39523	0.931123	1.13409	1.2113	0.940848	0.916377	0.849059	1.13676	0.7476	1.31987	1.153	1.22338	1.34064	1.26523	1.05509		Marpal_utg000015g0038271	6.11288	1.14111	6.52578e-08	6.2965e-07
Marpal_utg000003g0006301	0	0	0	0	0	0	0	0	0	0	0	0	0	0	0	0	0	0		Marpal_utg000124g0167641	5.43892	1.2725	7.17094e-08	6.87733e-07
Marpal_utg000003g0006311	0	0	0	0	0	0	0	0	0	0	0	0	0	0	0	0	0.443022	0		Marpal_utg000017g0042071	4.76026	1.65661	7.18976e-08	6.89218e-07
Marpal_utg000003g0006321	5.60726	6.18395	5.02427	6.98101	7.1443	6.84813	6.3401	5.66358	6.20533	6.45371	6.79188	7.11176	7.0428	5.30473	7.63407	7.24038	6.20706	7.86254		Marpal_utg000051g0089751	5.66993	1.12985	7.61076e-08	7.27555e-07
Marpal_utg000003g0006331	0	0	0	0	0	0	0	0	0	0	0	0	0	0	0	0	0	0		Marpal_utg000017g0043261	3.36057	2.29483	7.6821e-08	7.33021e-07
Marpal_utg000003g0006341	4.08917	3.93965	4.03463	6.8367	8.5969	8.77442	4.90024	3.86359	4.5479	6.92267	6.79739	7.71381	5.57996	3.52982	4.42531	7.84915	7.30869	7.79774		Marpal_utg000058g0100431	3.30589	2.27486	8.18633e-08	7.78981e-07
Marpal_utg000003g0006351	1.18991	1.33399	2.38575	1.41324	1.31664	2.09797	1.37637	1.53945	1.97749	2.22282	1.80514	3.7352	1.61749	1.40355	1.83337	2.36658	2.34816	2.0906		Marpal_utg000112g0158101	5.81434	1.79197	8.82234e-08	8.3796e-07
Marpal_utg000003g0006361	0	0.159318	0.11997	0.207732	0.167728	0	0.210405	0.356568	0	0.17698	0	0.0673346	0.237755	0.121909	0.500474	0.315504	0	0.584614		Marpal_utg000058g0100591	2.95252	2.58882	8.86484e-08	8.41611e-07
Marpal_utg000003g0006371	0.404608	0.446514	0.149437	0	0.470085	0.212495	0.458651	0.0555189	0.135775	0.165338	0.0914181	0.0838738	0	0	0	0.262	0.15969	0		Marpal_utg000058g0099631	4.7426	1.56422	8.97985e-08	8.51358e-07
Marpal_utg000003g0006381	0.0695684	0	0.411109	0	0.287384	0.146146	0.360506	0.91641	0.249016	0.151618	0.0628739	0.11537	0	0.417755	0.285836	0	0	0		Marpal_utg000049g0086081	6.45998	1.35672	1.04278e-07	9.78778e-07
Marpal_utg000003g0006391	0.72148	0.965099	0.290695	0.838919	0.7451	1.65344	0.679771	0.719994	0.704316	0.643253	0.829885	1.08771	0.672115	0.886185	0.404229	1.10426	1.03546	1.02307		Marpal_utg000175g0195801	9.09272	1.40289	1.18042e-07	1.09802e-06
Marpal_utg000003g0006401	0	0	0	0	0	0	0	0	0	0	0	0	0	0	0	0	0	0		Marpal_utg000038g0073881	6.7856	1.10755	1.20845e-07	1.12257e-06
Marpal_utg000003g0006411	0.0645076	0	0	0	0	0.0677574	0	0.106218	0	0	0.1166	0	0	0	0.0662606	0	0.203678	0.0774004		Marpal_utg000078g0130201	6.24744	1.28857	1.36105e-07	1.25532e-06
Marpal_utg000003g0006421	0	0	0	0	0	0	0	0	0	0	0	0	0	0	0	0	0	0		Marpal_utg000049g0086321	6.43705	1.38985	1.54276e-07	1.4116e-06
Marpal_utg000003g0006431	0.893573	0.793073	1.35156	1.90488	2.2851	3.12863	0.799318	0.794066	0.856738	2.15611	1.65363	2.09933	0.996654	0.606854	0.721173	2.28695	1.88093	2.19539		Marpal_utg000018g0048631	7.33247	1.03423	1.83576e-07	1.66351e-06
Marpal_utg000003g0006441	0	0	0	0	0	0	0	0	0	0	0	0	0	0	0	0	0	0		Marpal_utg000175g0195701	3.80884	2.06488	2.00651e-07	1.80796e-06
Marpal_utg000003g0006451	149.438	143.738	156.501	105.69	112.659	101.645	151.257	153.566	167.546	107.821	123.508	108.242	165.226	178.747	158.582	117.825	98.6002	131.347		Marpal_utg000059g0101471	4.18294	2.46136	2.06251e-07	1.85438e-06
Marpal_utg000003g0006461	2.97264	2.37188	3.04683	2.43775	2.30614	2.62938	2.34013	2.81038	2.41826	2.20086	2.1724	2.37052	2.5402	2.83986	2.95115	3.40773	2.38015	2.84999		Marpal_utg000019g0052681	6.10079	1.00077	2.09943e-07	1.88676e-06
Marpal_utg000003g0006471	0	0	0	0	0	0	0	0	0	0	0	0	0	0	0	0	0	0		Marpal_utg000074g0123281	2.78351	2.6815	2.2034e-07	1.9759e-06
Marpal_utg000003g0006481	0	0	0	0	0	0	0	0	0	0	0	0	0	0	0	0	0	0		Marpal_utg000175g0195951	5.24177	1.226	2.24427e-07	2.01168e-06
Marpal_utg000003g0006491	10.7683	10.2385	9.64947	8.86226	9.91302	8.1354	8.17586	8.86553	7.50352	6.73275	7.29904	8.58128	6.49286	9.77234	7.38905	7.4873	7.94264	9.26673		Marpal_utg000106g0153771	2.13649	3.4015	2.32202e-07	2.07867e-06
Marpal_utg000003g0006501	3.00533	3.57324	3.60135	2.40973	2.50312	2.58245	3.71298	3.32581	3.55256	2.87646	2.89238	2.93956	3.10975	3.30407	3.48764	2.67896	2.43001	2.69509		Marpal_utg000069g0116371	5.70476	1.57918	2.33317e-07	2.08685e-06
Marpal_utg000003g0006511	17.8489	20.6324	18.8162	20.0764	18.0627	17.8531	21.1481	19.4949	17.417	16.6156	19.6575	19.4484	16.4784	20.8035	20.9136	21.6638	18.054	17.0039		Marpal_utg000018g0046281	5.17342	1.5205	2.80452e-07	2.48377e-06
Marpal_utg000003g0006521	0.455184	0.322482	0.821906	0.937995	0.62678	0.717172	0.687977	0.388632	0.792021	0.964473	1.0056	0.964549	0.629327	0.56945	0.623404	0.884251	0.918217	0.819238		Marpal_utg000109g0154601	6.46337	1.31933	3.09986e-07	2.73131e-06
Marpal_utg000003g0006531	6.691	7.89884	8.66707	7.60178	6.69225	6.30312	6.80545	8.39722	7.01687	7.18674	6.28971	7.16959	9.06529	6.61978	8.38918	7.39911	6.53767	6.28001		Marpal_utg000058g0100251	5.6979	1.34539	3.33285e-07	2.92539e-06
Marpal_utg000003g0006541	21.4806	20.8505	22.081	19.2132	21.796	21.7344	23.0119	25.7649	20.8688	20.4202	20.1942	22.0152	22.9246	21.6487	24.456	19.7458	21.1652	19.9612		Marpal_utg000024g0059731	6.61657	1.16671	3.44298e-07	3.01822e-06
Marpal_utg000003g0006551	5.84704	5.80346	6.21162	5.31665	4.91311	5.14777	6.39045	6.04505	6.17884	5.36367	5.65429	5.43008	5.80491	5.43426	5.76023	5.05285	5.25316	4.75151		Marpal_utg000158g0183061	1.97841	3.7983	3.47524e-07	3.04521e-06
Marpal_utg000003g0006561	92.8945	97.1852	91.2999	86.5645	86.2828	83.2215	89.8204	92.671	102.404	84.2101	88.7498	83.6727	94.6375	98.4989	97.424	79.1135	79.0734	81.5633		Marpal_utg000071g0119981	6.61183	1.28608	3.52793e-07	3.08485e-06
Marpal_utg000003g0006571	10.6601	9.17383	9.23133	7.08442	7.44479	7.67428	8.83425	6.88979	8.817	6.7484	6.52767	7.166	8.16941	7.77188	7.9336	7.011	7.82143	7.89816		Marpal_utg000079g0130381	2.71613	3.08689	3.77062e-07	3.28044e-06
Marpal_utg000003g0006581	0	0	0	0	0	0	0	0	0	0	0	0	0	0	0	0	0	0		Marpal_utg000156g0182571	3.69591	2.12237	3.82108e-07	3.31877e-06
Marpal_utg000003g0006591	35.9787	33.3494	36.2321	39.4951	35.6065	39.7045	29.5635	42.8062	32.3262	45.129	38.8644	40.3574	27.9026	29.2705	27.5863	36.8196	45.7345	35.7036		Marpal_utg000121g0165901	4.50676	1.62742	4.20926e-07	3.63305e-06
Marpal_utg000003g0006601	0.0814542	0.239709	0	0	0.0841209	0.0427788	0	0	0	0.0887608	0	0	0	0.122282	0	0	0	0		Marpal_utg000003g0006431	6.05021	1.24343	4.3709e-07	3.76628e-06
Marpal_utg000003g0006611	0	0	0	0	0	0	0	0	0	0	0	0	0	0	0	0	0	0		Marpal_utg000024g0059541	4.73867	1.37299	4.40386e-07	3.79153e-06
Marpal_utg000003g0006621	0	0	0	0	0	0	0	0	0	0	0	0	0	0	0	0	0	0		Marpal_utg000078g0129361	7.71918	1.0486	4.44642e-07	3.82276e-06
Marpal_utg000003g0006631	7.10853	6.56149	7.19535	8.6205	9.08792	9.04279	6.54032	6.30962	6.34975	6.98404	7.32092	6.95928	7.29739	7.42622	6.59636	8.11919	8.55227	8.3004		Marpal_utg000011g0026551	6.28873	1.04126	4.44751e-07	3.82276e-06
Marpal_utg000003g0006641	0	0	0	0	0.221742	0.112765	0	0.117849	0	0.233973	0.291077	0.0890187	0	0.161168	0.330822	0	0.0847427	0.257627		Marpal_utg000098g0148661	4.04556	2.2973	5.51219e-07	4.68344e-06
Marpal_utg000003g0006651	78.9865	85.8103	79.7586	99.2747	97.1642	86.8979	81.7085	76.9598	72.8602	89.3933	91.5016	98.1994	85.6809	90.5379	92.249	102.135	109.55	122.068		Marpal_utg000013g0034561	5.88212	1.1503	5.5417e-07	4.70658e-06
Marpal_utg000003g0006661	4.01271	5.99331	6.15767	5.72849	5.26699	5.13941	6.00343	6.33735	5.44413	5.75498	5.96629	3.99274	6.78379	5.63539	7.17983	5.96792	4.25053	5.59127		Marpal_utg000054g0094721	3.66104	2.05877	5.55334e-07	4.71453e-06
Marpal_utg000003g0006671	8.06705	9.17016	10.3164	5.13208	5.01613	4.45115	8.97358	7.77365	9.44878	4.38767	5.40763	5.51004	8.2233	10.2718	9.52993	5.12346	3.9118	5.30422		Marpal_utg000184g0200461	6.014	1.17218	5.81566e-07	4.91908e-06
Marpal_utg000003g0006681	12.3832	12.8553	13.9062	10.7152	10.9308	11.6558	12.3164	13.2835	12.953	12.058	11.2483	12.3753	11.6667	10.9437	13.0635	13.247	12.0699	13.2268		Marpal_utg000084g0138141	2.44776	3.01589	5.8695e-07	4.96057e-06
Marpal_utg000003g0006691	8.17608	8.64179	8.52548	9.93855	8.79131	10.553	7.5915	8.51879	9.09683	9.00657	10.1983	9.75066	8.8536	7.71228	8.01191	9.17858	9.26666	8.83629		Marpal_utg000050g0087821	5.78483	1.11158	6.07575e-07	5.13068e-06
Marpal_utg000003g0006701	4.63519	5.98179	4.12553	5.53989	5.76787	5.86638	4.55292	5.401	4.75982	6.04461	6.18071	5.33986	5.28378	4.13519	4.80018	5.56011	5.5782	5.9035		Marpal_utg000059g0101481	6.14462	1.23263	6.38053e-07	5.37054e-06
Marpal_utg000003g0006711	6.7705	7.09581	7.52542	7.20971	7.20653	6.80967	6.41294	7.04657	6.63021	7.62143	5.9025	6.77918	5.63359	6.52039	5.08465	7.65163	6.15103	6.22688		Marpal_utg000015g0038071	3.25559	2.86333	6.73243e-07	5.64578e-06
Marpal_utg000003g0006721	0	0	0	0	0	0	0	0	0	0	0	0	0	0	0	0	0	0		Marpal_utg000010g0020451	6.52502	1.00608	7.75824e-07	6.44114e-06
Marpal_utg000003g0006731	4.44166	4.56454	4.93011	5.621	5.14528	6.56614	5.11485	6.5526	7.17121	12.0106	9.74887	11.4386	5.81411	5.85655	5.11757	9.76981	11.6869	8.17737		Marpal_utg000019g0052901	5.00462	1.26676	8.06818e-07	6.68774e-06
Marpal_utg000003g0006741	0	0	0	0	0	0	0	0	0	0	0	0	0	0	0	0	0	0		Marpal_utg000112g0157351	4.08479	1.66463	8.69371e-07	7.15469e-06
Marpal_utg000003g0006751	0	0	0	0	0	0	0	0	0	0	0	0	0	0	0	0	0	0		Marpal_utg000058g0100271	6.25746	1.20805	9.25429e-07	7.59791e-06
Marpal_utg000003g0006761	15.3674	15.6717	16.7089	15.6986	14.5436	14.277	18.4193	17.7786	17.0798	15.18	14.4386	14.004	16.9775	13.6289	17.3999	15.8953	14.5724	15.8626		Marpal_utg000010g0022301	5.72212	1.22238	9.86349e-07	8.07247e-06
Marpal_utg000003g0006771	10.7242	9.15895	10.8947	9.57617	9.51337	8.1398	10.9462	10.6609	11.8112	9.46606	10.5394	10.9341	10.2283	11.6712	11.0284	9.22675	8.48494	9.05828		Marpal_utg000195g0202381	2.45739	2.79282	1.10548e-06	8.98002e-06
Marpal_utg000003g0006781	10.7292	10.226	8.50044	11.6885	10.626	12.3362	12.8474	8.91693	9.20737	11.8391	11.2262	12.0959	8.27441	8.58705	8.48285	10.0817	11.0607	8.85311		Marpal_utg000052g0093191	6.30106	1.1676	1.11971e-06	9.0849e-06
Marpal_utg000003g0006791	0.251731	0.0987747	0.185948	0.28978	0.0259972	0.158648	0.130448	0.303967	0.157685	0.192018	0.227507	0.313098	0.0737022	0.226745	0.129286	0.228209	0.198706	0.151022		Marpal_utg000049g0084041	4.63124	1.58937	1.17664e-06	9.51326e-06
Marpal_utg000003g0006801	0	0	0	0	0	0	0	0	0	0	0	0	0	0	0	0	0	0		Marpal_utg000084g0137921	5.74779	1.3717	1.21312e-06	9.78146e-06
Marpal_utg000004g0006811	10.714	11.1853	11.1032	10.6218	10.2057	9.2501	13.3413	12.2335	12.501	9.83085	9.63119	9.76401	12.01	11.6057	11.7566	10.8107	10.6876	10.687		Marpal_utg000093g0145021	2.72325	2.66117	1.34893e-06	1.08092e-05
Marpal_utg000004g0006821	20.3765	21.6004	24.1886	16.7381	16.9706	18.8924	22.4111	20.8592	20.0789	16.7997	16.4445	16.3509	20.6006	20.4531	21.6668	15.6323	15.5183	18.3547		Marpal_utg000005g0010941	4.47351	1.62268	1.35941e-06	1.08763e-05
Marpal_utg000004g0006831	4.929	5.09295	4.535	5.39966	4.95967	5.03075	4.51067	4.12839	4.99731	4.44471	5.5075	5.09873	4.2847	4.74471	4.71297	4.8832	4.47729	4.95245		Marpal_utg000061g0104621	5.98975	1.1604	1.40849e-06	1.125e-05
Marpal_utg000004g0006841	13.1374	11.6856	11.9208	10.7231	10.5731	10.1989	11.0941	12.4969	12.7819	10.0664	10.9997	10.4181	12.3716	11.5905	11.9014	10.8575	11.2661	11.4346		Marpal_utg000004g0007531	3.85316	1.88363	1.55617e-06	1.23504e-05
Marpal_utg000004g0006851	0	0	0	0	0	0	0	0	0	0	0	0	0	0	0	0	0	0		Marpal_utg000054g0094801	2.98438	2.33169	1.69821e-06	1.34159e-05
Marpal_utg000004g0006861	0	0	0	0	0	0	0	0	0	0	0	0	0	0	0	0	0	0		Marpal_utg000090g0141441	4.12589	1.71229	1.76983e-06	1.39392e-05
Marpal_utg000004g0006871	13.1027	13.3597	14.3777	13.3201	14.9201	14.6121	14.1098	13.1214	13.425	12.7494	13.2594	13.6838	13.6764	13.5133	13.9491	15.0514	14.2261	14.6461		Marpal_utg000013g0034621	7.00031	1.27417	1.78218e-06	1.40257e-05
Marpal_utg000004g0006881	159.56	145.742	144.534	111.62	114.811	96.3251	157.642	149.349	163.157	100.507	109.282	97.2848	149.637	172.169	161.291	109.291	96.865	131.869		Marpal_utg000008g0018591	2.64288	2.58413	1.96789e-06	1.54053e-05
Marpal_utg000004g0006891	6.39155	6.57426	7.32359	24.1177	25.407	25.0128	7.87825	7.07147	8.47422	26.4062	28.5489	27.5214	7.96911	7.97086	7.43544	25.9408	24.1005	25.6136		Marpal_utg000018g0049791	4.87463	1.32299	2.29101e-06	1.77802e-05
Marpal_utg000004g0006901	0	0	0	0.0282472	0.125441	0.0579926	0	0	0	0.0842292	0.0898168	0.00915608	0	0	0	0.0572024	0.0522976	0.0264984		Marpal_utg000085g0138291	2.78965	2.47261	2.36041e-06	1.82709e-05
Marpal_utg000004g0006911	0	0	0	0	0	0	0	0	0	0	0	0	0	0	0	0	0	0		Marpal_utg000077g0126811	7.36227	1.3457	2.84949e-06	2.17638e-05
Marpal_utg000004g0006921	0	0	0	0	0	0	0	0	0	0	0	0	0	0	0	0	0	0		Marpal_utg000020g0054331	3.41815	1.97903	2.97418e-06	2.26326e-05
Marpal_utg000004g0006931	2.24798	2.53556	2.40691	2.45451	2.90399	2.50109	2.12079	2.29572	2.27097	2.62887	2.152	2.19523	2.70605	2.45758	2.72744	2.66787	1.79301	3.12959		Marpal_utg000082g0135071	4.89011	1.43769	2.98325e-06	2.26933e-05
Marpal_utg000004g0006941	6.99505	7.02202	6.35331	6.49269	6.36672	6.3897	7.24619	7.32016	7.39215	6.08022	6.39571	6.33057	7.59042	8.37648	7.61848	7.03231	6.42395	7.13577		Marpal_utg000162g0184471	8.50911	1.14655	3.10557e-06	2.35459e-05
Marpal_utg000004g0006951	4.03898	4.31148	4.90562	3.05022	3.29208	2.73952	4.21575	3.5324	3.90066	2.59209	2.99555	2.8785	4.53395	3.40788	4.48982	3.30738	2.85937	3.39743		Marpal_utg000051g0091451	2.25073	2.75776	3.24602e-06	2.4521e-05
Marpal_utg000004g0006961	1.37881	1.54577	1.31806	0.859556	1.47181	0.718051	1.80127	1.67892	1.71079	1.36361	1.08905	1.05683	1.20429	1.51331	1.5948	0.855323	0.768264	1.47366		Marpal_utg000135g0172591	2.57254	2.59234	3.30528e-06	2.49414e-05
Marpal_utg000004g0006971	0	0	0	0	0	0	0	0	0	0	0	0	0	0	0	0	0	0		Marpal_utg000080g0133231	4.90739	1.21571	3.55105e-06	2.66406e-05
Marpal_utg000004g0006981	0	0.0548011	0.247598	0.142909	0.057694	0.0293397	0	0	0.0499914	0.0608763	0	0.138968	0	0	0	0	0	0		Marpal_utg000160g0184001	5.98164	1.10957	3.55078e-06	2.66406e-05
Marpal_utg000004g0006991	12.1384	12.9989	13.1898	10.7076	11.418	11.0799	11.2098	10.4785	12.657	9.28905	10.8543	13.0769	10.6348	12.5126	11.7333	10.7151	11.0538	11.314		Marpal_utg000175g0195901	5.55128	1.23823	3.58551e-06	2.68699e-05
Marpal_utg000004g0007001	0	0	0	0	0	0	0	0	0	0	0	0	0	0	0	0	0	0		Marpal_utg000128g0170171	4.36819	1.42925	3.62397e-06	2.71385e-05
Marpal_utg000004g0007011	4.06655	4.40014	5.07411	3.4002	3.24908	3.6942	5.32165	5.24067	4.99747	4.04209	3.70006	3.83899	4.97764	4.93958	4.45224	3.51398	3.13405	3.82432		Marpal_utg000035g0070561	3.7057	2.39963	3.8128e-06	2.84804e-05
Marpal_utg000004g0007021	10.6972	9.94933	11.9404	10.8782	12.7659	12.9562	10.5049	10.3799	11.0142	13.5564	11.5775	11.1039	10.5944	9.75437	10.798	11.8355	12.4261	11.6943		Marpal_utg000054g0094871	5.11466	1.61406	4.29088e-06	3.17424e-05	MpaMAX2
Marpal_utg000004g0007031	0.249091	0.274891	0.551995	0.477901	0.803894	1.01385	0.847088	0.341795	0.390078	0.950024	0.900486	0.697084	0.957197	0.0934864	0.543703	0.967782	0.737332	0.971346		Marpal_utg000075g0125111	2.04056	3.49689	4.39353e-06	3.24322e-05
Marpal_utg000004g0007041	0	0	0	0	0	0	0	0	0	0	0	0	0	0	0	0	0	0		Marpal_utg000048g0083341	2.56029	2.64804	4.42873e-06	3.26688e-05
Marpal_utg000004g0007051	0	0	0	0	0	0	0	0	0	0	0	0	0	0	0	0	0	0		Marpal_utg000175g0195811	8.23808	1.2566	4.53638e-06	3.34153e-05
Marpal_utg000004g0007061	1.57538	1.10752	1.51281	1.17541	2.27774	1.24106	1.70077	1.1529	2.16161	1.85976	2.49162	1.39337	1.26842	1.41902	1.56425	2.04025	1.90676	1.82724		Marpal_utg000054g0094791	2.24709	2.83561	4.76211e-06	3.49042e-05
Marpal_utg000004g0007071	6.55063	7.58012	7.80955	10.1756	9.08662	10.404	7.57634	8.13549	7.22915	10.3916	9.50735	12.1594	8.02126	8.88494	7.64865	9.57534	9.84252	10.0514		Marpal_utg000064g0106451	2.90352	2.49082	4.91736e-06	3.59911e-05
Marpal_utg000004g0007081	7.41749	8.32882	8.11097	7.19547	7.34832	7.01424	7.1126	7.52488	7.89614	6.27783	7.1274	7.16117	8.08288	8.10134	9.80205	8.24358	8.1576	9.03748		Marpal_utg000002g0004131	3.63875	1.7964	5.05485e-06	3.69321e-05
Marpal_utg000004g0007091	0	0	0	0	0	0	0	0	0	0	0	0	0	0	0	0	0	0		Marpal_utg000002g0004331	2.63792	2.46166	5.5491e-06	4.01888e-05
Marpal_utg000004g0007101	0	0	0	0	0	0	0	0	0	0	0	0	0	0	0	0	0	0		Marpal_utg000114g0159731	5.75673	1.26952	5.93054e-06	4.28016e-05
Marpal_utg000004g0007111	4.73625	5.54968	5.40512	6.01345	5.88752	6.37146	6.19215	6.32482	6.21355	6.35431	6.29899	6.60064	5.67396	5.88389	5.79332	6.62904	6.20126	6.24593		Marpal_utg000010g0022601	5.35453	1.22745	6.15863e-06	4.42933e-05
Marpal_utg000004g0007121	29.179	31.5635	34.4115	32.7794	31.2158	30.788	29.786	29.9297	27.8453	28.9237	28.6122	29.1855	28.4064	28.932	30.5283	29.4799	31.7744	30.4323		Marpal_utg000072g0121711	3.02941	2.58147	7.11749e-06	5.08013e-05
Marpal_utg000004g0007131	14.0908	14.3511	16.0636	14.6069	14.1102	15.0504	14.5279	14.7459	15.5169	15.4671	15.564	16.6913	12.4833	14.3959	14.4168	14.5128	15.1764	15.262		Marpal_utg000123g0166811	5.34457	1.32777	7.5555e-06	5.37055e-05
Marpal_utg000004g0007141	54.924	57.9555	54.8591	48.4642	44.0918	42.6133	40.7589	38.8561	42.2059	35.9145	37.2499	36.6115	45.6784	49.0897	50.4201	42.7074	41.7943	45.0647		Marpal_utg000103g0151221	6.34067	1.07965	7.79548e-06	5.52596e-05
Marpal_utg000004g0007151	0.0766877	0.0376135	0.0566475	0.0245219	0.0593987	0.120827	0.0248374	0.0420913	0.137249	0.062675	0	0.0953826	0.112264	0.115127	0	0.0496584	0.121068	0.0460074		Marpal_utg000140g0175041	5.77904	1.18104	7.93992e-06	5.61861e-05
Marpal_utg000004g0007161	0.164949	0.0323615	0.0974753	0.126587	0	0.138607	0.0427386	0.108642	0.0295212	0	0.208706	0.164128	0.0965879	0.0990511	0.169431	0.170898	0.156244	0.197916		Marpal_utg000089g0140631	5.21085	1.22299	8.12507e-06	5.73525e-05
Marpal_utg000004g0007171	13.7127	14.4679	15.4749	18.8231	15.3822	17.9066	12.6892	16.6168	13.5748	16.6717	18.8311	19.5592	11.2576	13.2946	13.0377	17.3188	17.8401	15.9289		Marpal_utg000079g0130741	5.9687	1.11496	8.35094e-06	5.88345e-05
Marpal_utg000004g0007181	13.9567	15.105	15.1787	12.5882	12.0181	12.8566	16.8247	16.486	15.1396	12.324	12.7084	12.6811	16.1149	15.3454	14.9148	13.3569	12.2271	13.8687		Marpal_utg000114g0159741	-2.72979	4.54745	8.37966e-06	5.90167e-05
Marpal_utg000004g0007191	6.93508	7.43812	7.47464	7.73486	6.96911	7.4387	7.64415	7.29781	7.60957	6.32795	7.45612	7.16735	7.22095	7.20469	7.76802	7.24399	7.29198	7.98479		Marpal_utg000019g0053351	2.95319	2.1731	9.7578e-06	6.81433e-05
Marpal_utg000004g0007201	18.5384	18.0291	20.8277	16.5039	18.0554	18.3429	21.2049	19.1262	19.6007	18.8344	18.5901	20.061	18.5393	18.6235	19.0831	18.5417	17.7299	16.4856		Marpal_utg000125g0168441	4.51488	1.36201	9.8806e-06	6.89311e-05
Marpal_utg000004g0007211	3.26608	3.69364	4.34879	2.76725	3.23336	2.66583	4.46032	4.25895	3.31361	2.99233	2.80138	3.19118	3.624	4.34102	4.41257	3.20606	2.92295	3.74413		Marpal_utg000175g0196601	5.59525	1.16176	1.05395e-05	7.32321e-05
Marpal_utg000004g0007221	1.42328	1.72705	1.30051	1.27326	1.45288	1.38264	1.74795	1.63463	1.81106	1.03994	1.21196	1.28931	1.71019	1.6797	1.67322	1.28922	1.23387	1.35237		Marpal_utg000013g0032631	4.72506	1.27888	1.09152e-05	7.55378e-05
Marpal_utg000004g0007231	0.106839	0.104804	0	0.204979	0	0.168332	0	0.117281	0.095606	0.232846	0.144837	0.0442948	0	0	0.219485	0.0691828	0	0.448674		Marpal_utg000128g0169791	6.75094	1.01084	1.1549e-05	7.96313e-05
Marpal_utg000004g0007241	25.9987	27.6379	25.2572	23.4255	24.2624	23.7561	24.3148	23.1415	25.5627	19.3208	20.6876	19.8257	23.6166	26.2815	25.3833	22.3584	20.4928	23.3999		Marpal_utg000086g0139391	2.16358	2.66841	1.17615e-05	8.08812e-05
Marpal_utg000004g0007251	6.9891	7.33482	7.40806	6.99545	7.74493	8.48316	9.22691	7.13633	7.37605	8.12377	8.3619	8.67451	6.83717	7.12811	6.83717	8.73538	7.33835	7.89346		Marpal_utg000128g0170001	4.55152	1.31358	1.40238e-05	9.49872e-05
Marpal_utg000004g0007261	4.06628	4.4905	4.45944	4.2597	3.94177	4.10081	5.09015	5.01138	4.94468	4.10482	4.01317	3.71301	4.23625	4.66261	4.85583	3.7154	3.91865	3.53202		Marpal_utg000088g0140411	7.24911	1.20222	1.47594e-05	9.95469e-05
Marpal_utg000004g0007271	8.20546	8.78713	8.31484	9.01626	9.04958	10.4187	8.69911	9.03799	8.30264	7.92439	9.7577	9.20658	9.48318	8.40744	8.5143	8.60604	8.99527	8.60848		Marpal_utg000019g0051781	4.58351	1.7652	1.62023e-05	0.000108676	MpaCCD9B
Marpal_utg000004g0007281	0.795727	1.17086	0.720512	2.19971	2.39906	3.57243	0.897856	1.02847	0.895822	2.48943	2.30825	2.62858	0.732741	0.867032	0.909633	2.19404	3.3837	2.7103		Marpal_utg000059g0101781	3.8287	1.57544	1.65752e-05	0.000110926
Marpal_utg000004g0007291	0.459159	0.207883	0.521801	0.542112	0.875429	0.556489	0.594845	0.387718	0.568914	0.115465	0.319211	0.527162	0.10341	0.58326	0.507916	0.41168	0.61336	0.635686		Marpal_utg000138g0173561	1.19778	3.84283	1.80459e-05	0.000120302
Marpal_utg000004g0007301	0	0	0	0	0	0	0	0	0	0	0	0	0.0816441	0	0	0	0	0		Marpal_utg000024g0059291	2.50104	2.44922	1.88266e-05	0.000125064
Marpal_utg000004g0007311	29.8436	29.5664	30.6088	39.4505	38.6467	41.1942	32.0738	30.1446	27.6216	40.5911	37.4992	37.9156	27.3909	25.6265	29.6113	40.7038	38.9373	36.3144		Marpal_utg000015g0038221	7.02065	1.11107	1.90051e-05	0.000126128
Marpal_utg000004g0007321	0	0	0	0	0	0	0	0	0	0	0	0	0	0	0	0	0	0		Marpal_utg000079g0130541	5.31449	1.00361	1.95244e-05	0.00012928
Marpal_utg000004g0007331	5.37167	7.62329	7.5781	3.80138	5.43384	5.22604	6.95904	6.88749	5.7919	4.9419	4.95424	5.45812	7.44466	7.07266	7.64329	5.07501	4.69198	5.6264		Marpal_utg000012g0027461	5.07577	1.06714	1.98622e-05	0.000131311
Marpal_utg000004g0007341	17.066	19.2313	17.9112	24.7668	29.2284	29.9304	18.1951	18.2571	18.2258	29.1155	26.5816	28.534	15.784	16.5923	19.1658	27.1149	26.6072	21.6004		Marpal_utg000017g0044841	6.6839	2.499	2.01623e-05	0.000133222
Marpal_utg000004g0007351	0	0	0	0	0	0	1.89365	0	0.654008	0	0	0	0	0	0	0	0	0		Marpal_utg000104g0152021	6.85427	1.03052	2.17589e-05	0.000142938
Marpal_utg000004g0007361	3.8796	7.79264	5.45861	3.78073	3.81582	3.49289	4.06871	5.67835	5.95147	5.23418	2.67144	7.8125	5.40892	2.49609	5.69289	2.15331	2.6249	5.76332		Marpal_utg000002g0001821	3.41423	1.80322	2.43866e-05	0.000158939
Marpal_utg000004g0007371	0	0	0	0	0	0	0	0	0	0	0	0	0	0	0	0	0	0		Marpal_utg000175g0195871	2.72191	2.15194	2.91719e-05	0.000188231
Marpal_utg000004g0007381	10.9785	12.0176	11.5633	16.1995	16.4415	17.9812	12.2101	12.8473	10.195	13.5273	15.9128	16.7465	11.1764	10.5063	11.1097	14.9654	15.2764	14.0781		Marpal_utg000082g0135001	4.02955	1.46587	2.92422e-05	0.000188567
Marpal_utg000004g0007391	53.2436	50.7907	51.4493	73.0864	73.0776	78.4195	46.908	49.9137	42.2828	72.6787	72.6061	74.3286	38.4351	41.5857	43.5845	62.3335	67.2187	59.7619		Marpal_utg000110g0156061	6.02064	1.06453	3.87931e-05	0.000246169
Marpal_utg000004g0007401	1.9215	2.20226	2.33182	2.50785	3.08798	2.70823	2.81954	2.35681	2.14934	2.69211	2.51629	2.36554	2.43976	2.53141	2.61819	2.4758	1.90367	2.21143		Marpal_utg000041g0078211	5.42342	1.21694	3.90959e-05	0.000247939
Marpal_utg000004g0007411	0	0	0	0	0	0	0	0	0	0	0	0	0	0	0	0	0	0		Marpal_utg000134g0172411	4.18423	1.38257	3.97881e-05	0.00025202
Marpal_utg000004g0007421	0	0	0	0	0	0	0	0	0	0	0	0	0	0	0	0	0	0		Marpal_utg000061g0102951	3.54725	1.60195	4.33015e-05	0.000272027
Marpal_utg000004g0007431	0	0	0	0	0	0	0	0	0	0	0	0	0	0	0	0	0	0		Marpal_utg000090g0141071	4.88707	2.80292	4.6418e-05	0.000289585
Marpal_utg000004g0007441	14.1852	16.6373	14.6925	18.7225	18.106	17.8523	13.7944	14.2249	12.1182	17.9496	16.9429	16.1372	13.8439	14.1791	14.6441	16.9211	17.6372	16.1915		Marpal_utg000005g0010811	1.59169	3.43968	5.17012e-05	0.000319464
Marpal_utg000004g0007451	43.914	43.7019	43.1923	59.4753	52.6227	52.7068	38.0819	38.0974	38.1756	56.934	58.7413	57.4394	38.8103	37.919	41.5322	45.2557	52.4981	46.6772		Marpal_utg000018g0048961	4.565	1.25189	5.204e-05	0.00032127
Marpal_utg000004g0007461	0.112964	0.193921	0.166888	0.433459	0.233324	0.177982	0.256105	0.372012	0.0252716	0.400065	0.15314	0.163919	0.165368	0.0847928	0.203059	0.438892	0.356675	0.338853		Marpal_utg000159g0183341	6.03267	1.07325	5.73417e-05	0.000352007
Marpal_utg000004g0007471	0	0	0.208168	0	0	0	0	0	0	0	0	0.116837	0	0	0	0	0	0		Marpal_utg000175g0195971	5.15756	1.66911	5.75086e-05	0.000352926
Marpal_utg000004g0007481	60.3353	61.7114	59.9138	57.6287	52.5163	55.3582	53.0656	53.6897	54.0186	49.0154	53.7266	54.498	55.8865	57.3117	59.7793	52.9507	55.3737	53.3022		Marpal_utg000019g0051851	7.10645	1.06178	6.24621e-05	0.000380955
Marpal_utg000004g0007491	3.07387	3.28945	2.88985	4.46777	3.75169	3.96253	2.71516	3.37429	3.12577	4.56764	5.8087	6.25618	2.86355	4.19511	2.15278	3.79997	3.97044	6.37057		Marpal_utg000008g0018751	4.35092	1.30978	6.4477e-05	0.000392434
Marpal_utg000004g0007501	0	0	0	0	0	0	0	0	0	0	0	0	0	0	0	0	0	0		Marpal_utg000036g0072511	5.2489	1.47821	6.45992e-05	0.000393062
Marpal_utg000004g0007511	0	0	0	0	0	0	0	0	0	0	0	0	0	0	0	0	0.0382848	0		Marpal_utg000030g0064191	6.11876	1.01677	6.4709e-05	0.000393615
Marpal_utg000004g0007521	0	0	0	0	0	0	0	0	0	0	0	0	0	0	0	0	0	0		Marpal_utg000128g0169931	3.0792	1.92251	6.80645e-05	0.000412692
Marpal_utg000004g0007531	0.161113	0.189653	0.0476042	0.432751	0.415968	0.659994	0.125234	0.0353718	0.0288347	0.316017	0.218414	0.253826	0.0471708	0.0483738	0.148942	0.166924	0.356092	0.328633		Marpal_utg000020g0054491	3.16603	2.2101	6.9702e-05	0.000421633
Marpal_utg000004g0007541	0.135178	0	0	0	0.139603	0	0	0	0	0	0	0	0	0	0	0	0	0		Marpal_utg000117g0163411	1.61146	3.06441	7.09897e-05	0.000428784
Marpal_utg000004g0007551	5.61276	6.34305	5.78171	6.73647	7.54341	7.51073	5.73742	5.56206	5.58682	7.34786	7.63677	8.14774	5.58276	6.35997	5.84427	6.71137	6.87027	6.96519		Marpal_utg000175g0196081	3.90263	1.48973	7.15319e-05	0.000431568
Marpal_utg000004g0007561	0.789665	0.602487	0	0.505012	0.226533	0.414723	0.454675	0.722368	0.392577	0.478056	0.555082	0.727534	0.64222	0.658598	0.585812	0.170447	0.277035	0.421107		Marpal_utg000032g0066641	4.896	1.08858	7.33229e-05	0.000441087
Marpal_utg000004g0007571	0.0385327	0.0377988	0	0	0	0	0	0	0	0	0	0.0319508	0.0564082	0	0	0	0	0		Marpal_utg000004g0006901	-2.72979	4.26313	7.59728e-05	0.000456234
Marpal_utg000004g0007581	0	0	0	0	0	0	0	0	0	0	0	0	0	0	0	0	0	0		Marpal_utg000086g0139451	3.56653	1.56355	9.26177e-05	0.000549654
Marpal_utg000004g0007591	0	0	0	0	0	0	0	0	0	0	0	0	0	0	0	0	0	0		Marpal_utg000058g0101091	2.33251	2.54305	9.71228e-05	0.00057425
Marpal_utg000004g0007601	4.4122	4.72029	5.73842	4.73663	4.84485	5.60099	5.18842	4.25559	4.34651	5.70384	5.1805	4.75298	4.12938	3.43078	4.92721	5.87045	4.79853	5.50219		Marpal_utg000075g0124541	3.45452	1.62945	0.000110893	0.000647895
Marpal_utg000004g0007611	0	0	0	0.103676	0.0837108	0	0	0	0	0	0	0.0336058	0	0.0608431	0	0.209951	0	0		Marpal_utg000010g0024211	4.03587	1.61263	0.000115133	0.00067078
Marpal_utg000004g0007621	17.4703	16.808	19.2126	31.1546	34.3785	35.0686	18.4436	18.6706	17.55	29.5018	30.4269	33.7081	17.5417	18.6405	16.3202	29.5146	31.3375	29.7633		Marpal_utg000049g0086301	1.71665	2.88058	0.000119621	0.000695749
Marpal_utg000004g0007631	0	0	0	0	0	0	0	0	0	0	0	0	0	0	0	0	0	0		Marpal_utg000001g0000231	6.0871	1.14223	0.000124743	0.000721288
Marpal_utg000004g0007641	0.381749	0.415183	0.367813	1.14639	1.10561	1.01989	0.40855	0.264189	0.408449	0.868159	1.10254	0.722541	0.340167	0.27409	0.323928	0.935055	1.17914	0.826477		Marpal_utg000041g0077981	3.71661	1.49419	0.000126504	0.000730653
Marpal_utg000004g0007651	32.1532	33.0298	36.0655	43.1965	47.5751	42.1964	40.4094	36.712	34.6584	41.8189	41.0623	38.2191	33.9225	29.091	36.8988	39.8392	39.2987	41.1596		Marpal_utg000090g0140821	5.11604	1.79275	0.000126844	0.000732206
Marpal_utg000004g0007661	5.57136	6.44789	6.7011	4.47718	4.48676	4.82349	7.24691	6.56066	7.10067	5.39655	4.88265	4.6197	6.52476	7.07978	7.12166	4.66448	4.35337	4.7807		Marpal_utg000175g0196521	4.45141	1.23062	0.000131044	0.00075477
Marpal_utg000004g0007671	12.5242	13.6546	13.6226	12.969	14.8862	15.2147	14.9437	13.7483	14.3057	13.0125	14.4641	14.8084	11.5591	11.8274	16.0218	13.589	14.362	14.7518		Marpal_utg000113g0158331	5.28573	1.09318	0.000137566	0.000790136
Marpal_utg000004g0007681	9.48711	10.5835	9.56827	7.99254	9.07505	8.75146	10.9203	10.9859	10.8778	8.79538	8.89772	7.77213	10.0053	9.47866	10.9484	8.89355	8.73469	9.62596		Marpal_utg000008g0015481	1.70668	2.92471	0.000139482	0.000800917
Marpal_utg000004g0007691	12.4343	11.6658	11.9027	9.67845	9.81671	10.7507	12.8411	11.9562	12.0037	9.54043	11.5957	10.9413	11.3671	12.7992	12.3333	9.84025	9.47779	11.793		Marpal_utg000048g0083471	4.74248	1.20605	0.000141466	0.000811412
Marpal_utg000004g0007701	13.2742	14.8147	13.5038	16.3677	13.7792	14.9603	15.9243	14.916	15.248	16.68	16.6328	16.6742	16.8758	15.2172	16.9701	17.6682	18.6301	18.6609		Marpal_utg000148g0178521	4.72675	1.08627	0.000147303	0.00084186
Marpal_utg000004g0007711	5.69941	5.40169	6.45749	6.02919	5.35493	4.6812	6.7452	6.58572	5.57951	5.81373	6.29346	5.6142	5.89684	6.43322	5.01796	5.96601	4.76948	5.24458		Marpal_utg000144g0177581	4.57693	1.67268	0.000148809	0.000849528
Marpal_utg000004g0007721	4.22127	4.75522	5.08278	4.41093	5.32544	4.98069	5.33172	5.30346	4.84007	5.95598	5.41753	5.30766	4.86982	4.96959	4.77042	6.0357	4.8922	5.97254		Marpal_utg000175g0196511	5.29711	1.06625	0.000154555	0.000880389
Marpal_utg000004g0007731	0	0	0	0.0655029	0.0264443	0	0	0	0.0152759	0.018602	0.00771399	0	0	0	0	0	0.0134749	0		Marpal_utg000080g0133101	5.56545	1.1708	0.000156035	0.000887601
Marpal_utg000004g0007741	0	0	0	0	0	0	0	0	0	0	0	0	0	0	0	0	0	0		Marpal_utg000018g0046461	1.0172	3.54574	0.000159473	0.000906163
Marpal_utg000004g0007751	0	0	0	0	0	0	0	0	0	0	0	0	0	0	0	0	0	0		Marpal_utg000024g0059391	1.63806	3.66072	0.000183382	0.00103154
Marpal_utg000004g0007761	0	0	0	0	0	0	0	0	0	0	0	0	0	0	0	0	0	0		Marpal_utg000037g0073021	3.74837	1.5773	0.000198789	0.00111367
Marpal_utg000004g0007771	13.5566	15.7639	11.336	14.5633	18.0708	14.5596	10.0147	10.2833	12.4209	13.1543	15.8829	15.0932	9.61621	10.8619	12.556	16.2993	11.723	13.1362		Marpal_utg000020g0054381	4.1515	1.43281	0.000199242	0.0011156
Marpal_utg000004g0007781	6.00838	6.56775	6.43436	6.78716	7.77974	7.09599	7.64702	6.71989	7.40303	7.65777	7.91336	7.8862	6.80674	6.36841	7.90066	7.88889	7.34055	7.77077		Marpal_utg000090g0142271	3.66162	1.60229	0.00020479	0.0011445
Marpal_utg000004g0007791	0	0	0	0	0	0	0	0	0	0	0	0	0	0	0	0	0	0		Marpal_utg000109g0155621	0.455592	4.29577	0.000211967	0.0011827
Marpal_utg000004g0007801	10.508	12.5067	14.6052	23.45	22.1188	20.006	10.7093	13.8107	10.6438	26.6992	29.1462	25.0649	10.1097	9.68675	10.7004	26.4623	25.0575	21.4696		Marpal_utg000122g0166481	5.1275	1.35714	0.000214677	0.00119685
Marpal_utg000004g0007811	0	0	0	0	0	0	0	0	0	0	0	0	0	0	0	0	0	0		Marpal_utg000084g0137931	2.93281	1.8718	0.000230121	0.00127608
Marpal_utg000004g0007821	0.17636	0.0768894	0.318446	0.125319	0.0607113	0.0411655	0.101545	0.107554	0.157817	0.106767	0.0708396	0.0974904	0.0860583	0.117671	0.201281	0.0253779	0.154679	0.11756		Marpal_utg000136g0172791	1.94079	2.67236	0.000230912	0.00128007
Marpal_utg000004g0007831	0	0	0	0	0	0	0	0	0	0	0	0	0	0	0	0	0	0		Marpal_utg000019g0052841	4.83073	1.07143	0.000230965	0.00128007
Marpal_utg000004g0007841	8.52948	7.09539	8.99284	6.92066	7.15951	7.10419	9.8574	9.58995	8.97764	6.22369	6.14658	5.98205	9.37852	8.06645	9.72616	6.42344	6.4362	7.68693		Marpal_utg000064g0107391	2.96691	1.80276	0.000239478	0.00132195
Marpal_utg000004g0007851	0	0	0	0	0	0	0	0	0	0	0	0	0.0356111	0	0	0	0	0		Marpal_utg000075g0125211	2.67866	2.04112	0.000244948	0.00135034
Marpal_utg000004g0007861	0	0	0	0	0	0	0	0	0	0	0	0	0	0	0	0	0	0		Marpal_utg000024g0059281	3.77478	1.59104	0.000257786	0.00141247
Marpal_utg000004g0007871	9.39079	8.93852	10.0409	12.8889	13.396	14.0752	9.66602	9.0612	8.4418	12.7798	12.44	11.7512	9.13344	8.72263	10.2406	12.023	11.5083	11.8079		Marpal_utg000023g0057841	1.42771	3.11173	0.000271755	0.00148586
Marpal_utg000004g0007881	15.3496	15.2172	14.603	12.6239	11.0582	11.7767	13.2762	12.6739	13.039	11.8055	11.8017	12.0144	11.995	14.3938	13.375	11.937	11.4022	12.1092		Marpal_utg000066g0108571	3.91057	1.41835	0.000278382	0.00151889
Marpal_utg000004g0007891	0	0	0	0	0	0	0	0	0	0	0	0	0	0	0	0	0	0		Marpal_utg000005g0010431	1.96372	2.4847	0.00028007	0.0015277
Marpal_utg000004g0007901	10.4488	18.4659	13.8439	0.636407	0.47103	0.609732	7.35913	5.55293	7.19816	0.0903656	0.299788	0.34381	7.34454	11.5779	16.3121	0.966575	0.654589	0.497505		Marpal_utg000175g0196571	3.80958	1.36726	0.000294068	0.00159815
Marpal_utg000004g0007911	5.04559	5.73099	4.14119	24.984	34.6775	37.5323	6.34548	4.9233	5.36002	31.9924	25.867	31.7817	4.31946	3.76517	4.69777	25.6411	24.7817	15.082		Marpal_utg000012g0027491	5.30731	1.16414	0.000295125	0.00160348
Marpal_utg000004g0007921	0.443523	0.559383	0.78005	0.864441	0.523478	0.754261	0.574589	0.347765	0.680384	0.529338	0.51537	0.595427	0.432851	0.602422	0.0867764	0.355581	0.633511	0.58285		Marpal_utg000108g0154461	3.52301	1.59743	0.000300644	0.00163175
Marpal_utg000004g0007931	0.447526	0.219501	0.110193	0.57241	0.462177	0.783453	0.225468	0.354802	0.266982	0.270928	0.651632	0.43293	0.400361	0.0746494	0.357535	0.70838	0.353258	0.268485		Marpal_utg000175g0195851	5.32084	1.11373	0.000311648	0.00168705
Marpal_utg000004g0007941	0	0	0	0	0	0	0	0	0	0	0	0	0	0.0706607	0	0.0609572	0	0		Marpal_utg000175g0196021	5.58307	1.44663	0.000358451	0.00192382
Marpal_utg000004g0007951	0	0.0900493	0	0	0	0	0	0	0	0	0	0	0	0	0	0	0	0		Marpal_utg000106g0152651	2.46216	2.05282	0.000366234	0.0019605
Marpal_utg000004g0007961	0	0	0	0	0	0	0	0	0	0	0	0.0327477	0	0	0	0	0	0.0473871		Marpal_utg000068g0113761	3.70714	1.48012	0.000369211	0.00197389
Marpal_utg000004g0007971	0	0	0	0	0	0	0	0	0	0	0	0	0	0	0	0	0	0		Marpal_utg000175g0195911	2.4786	2.05759	0.000377735	0.00201686
Marpal_utg000004g0007981	0	0	0	0	0	0	0	0	0	0	0	0	0	0	0	0	0	0		Marpal_utg000103g0151341	3.04388	1.89633	0.000390082	0.0020785
Marpal_utg000004g0007991	0.0650439	0	0	0	0.0671733	0.102481	0	0.214203	0.0291026	0	0.0587848	0	0	0	0	0	0.102686	0		Marpal_utg000117g0162641	5.1247	1.00374	0.000406477	0.00215919
Marpal_utg000004g0008001	0	0	0	0	0	0	0	0	0	0	0	0	0	0	0	0	0	0		Marpal_utg000077g0128811	4.43237	1.25024	0.000418141	0.0022149
Marpal_utg000004g0008011	0	0	0	0	0	0	0	0	0	0	0	0	0	0	0	0	0	0		Marpal_utg000069g0116381	-2.72979	3.83619	0.000423509	0.00224104
Marpal_utg000004g0008021	0	0	0	0	0	0	0	0	0	0	0	0	0	0	0	0	0.0894345	0		Marpal_utg000002g0002451	0.550114	4.61157	0.000449881	0.00236908
Marpal_utg000004g0008031	0	0	0	0	0	0	0	0	0	0	0	0	0	0	0	0	0	0		Marpal_utg000021g0055911	2.73859	1.90211	0.000465211	0.00244236
Marpal_utg000004g0008041	7.40105	8.46176	8.59638	7.08343	6.51002	7.72029	7.20763	9.44109	9.18071	8.39866	8.60325	7.97791	7.73356	8.46716	7.78568	7.00695	7.13136	6.2468		Marpal_utg000085g0138411	-2.72979	3.91104	0.000465405	0.00244276
Marpal_utg000004g0008051	0	0.130134	0	0.11312	0	0.046448	0.171864	0.0970843	0.0791419	0.096374	0.039965	0.0733338	0.129469	0	0.136266	0	0.0698113	0		Marpal_utg000010g0020461	-2.72979	3.81035	0.000476673	0.00249558
Marpal_utg000004g0008061	0	0	0	0	0	0	0	0	0	0	0	0	0	0	0	0	0	0		Marpal_utg000090g0142451	3.38712	1.6222	0.000483241	0.00252485
Marpal_utg000004g0008071	0	0	0	0	0	0	0	0	0	0	0	0	0	0	0	0	0	0		Marpal_utg000008g0015651	2.18099	2.16752	0.000488269	0.00254919
Marpal_utg000004g0008081	0.243044	0.357623	0.461653	0.310867	0.215144	0.309993	0.382338	0.552653	0.403911	0.264846	0.392244	0.287899	0.482864	0.52124	0.499298	0.202347	0.246663	0.2083		Marpal_utg000123g0166901	2.71525	1.98776	0.000496268	0.00258769
Marpal_utg000004g0008091	0	0	0	0	0	0	0	0	0	0	0	0	0	0	0	0	0	0		Marpal_utg000049g0086021	2.74365	1.86104	0.000538381	0.00278902
Marpal_utg000004g0008101	32.078	31.5875	34.5837	34.1837	35.2666	36.5878	27.8716	28.5287	33.1021	37.556	36.4768	38.9231	29.9789	34.6423	32.1386	36.0666	34.9618	36.4468		Marpal_utg000082g0134861	4.23872	1.19168	0.000561601	0.0029006
Marpal_utg000004g0008111	18.1983	18.7565	16.7814	26.4284	28.0074	28.9287	18.8472	17.1271	16.3321	23.8801	24.6289	26.2241	19.0207	17.7056	19.0718	26.7426	30.3318	27.654		Marpal_utg000008g0018441	4.45995	1.24683	0.000627245	0.0032124
Marpal_utg000004g0008121	0	0	0	0.119981	0	0	0.243049	0.205945	0.167884	0.511095	0.169555	0	0.686605	0	0	0.121485	0.296181	0.225105		Marpal_utg000010g0022591	3.64264	1.32355	0.00063005	0.00322597
Marpal_utg000004g0008131	0	0	0	0	0	0	0	0	0	0	0	0	0	0	0	0	0	0		Marpal_utg000105g0152091	2.87888	1.72575	0.000664733	0.0033868
Marpal_utg000004g0008141	10.7395	10.8236	10.7896	12.1773	13.5112	12.9473	11.9256	10.7856	11.1337	12.4701	13.7139	13.8107	11.4298	9.67042	10.9558	13.7861	12.3427	12.6842		Marpal_utg000075g0125851	1.62207	2.75548	0.000706012	0.003576
Marpal_utg000004g0008151	29.1263	27.9384	28.5229	56.5441	67.8362	60.0572	29.5228	27.3778	27.6043	58.8099	57.0667	55.1471	27.576	28.9253	26.3414	51.0209	46.0748	51.0484		Marpal_utg000002g0003941	5.42341	1.13828	0.00073263	0.00370201
Marpal_utg000004g0008161	0	0	0	0	0	0	0	0	0	0	0	0	0	0	0	0	0	0		Marpal_utg000067g0110151	2.65877	1.88647	0.000739831	0.00373451
Marpal_utg000004g0008171	2.95619	1.8788	2.29645	3.07105	2.98131	3.68824	1.25861	1.554	1.41583	1.99634	1.44248	2.10599	1.95046	1.31263	1.34006	1.83337	1.81859	1.78184		Marpal_utg000013g0034591	5.03491	1.0234	0.000753257	0.0037958
Marpal_utg000004g0008181	0	0	0	0	0	0	0	0	0	0	0	0	0	0	0	0	0	0		Marpal_utg000118g0163991	3.94565	1.35041	0.000766079	0.00385384
Marpal_utg000004g0008191	1.23543	1.51488	1.21678	0.790091	1.27588	0.324417	0.800256	1.13014	0.829152	1.23406	1.20959	0.768303	0.904278	1.39101	1.4805	1.33332	1.95039	1.48235		Marpal_utg000001g0000511	4.26019	1.06127	0.000792557	0.00397642
Marpal_utg000004g0008201	0	0	0	0	0	0	0	0	0	0	0	0	0	0	0	0	0	0		Marpal_utg000077g0129151	-2.72979	3.69787	0.00082671	0.00412876
Marpal_utg000004g0008211	2.46239	2.69636	2.57186	2.69541	2.68494	2.80298	3.07135	2.75333	2.9414	2.79559	2.75333	2.46913	3.38675	2.63063	3.14104	2.06172	2.73023	2.55601		Marpal_utg000128g0170111	-2.72979	3.95935	0.000843884	0.00420845
Marpal_utg000004g0008221	11.7974	11.1594	12.4493	13.1135	12.1045	11.453	12.0086	12.3898	13.6305	13.0644	12.5084	12.2067	12.4481	11.443	13.6262	12.1865	13.9283	12.608		Marpal_utg000012g0027941	-2.72979	3.75541	0.000870878	0.00433263
Marpal_utg000004g0008231	0	0	0	0	0	0	0	0	0	0	0	0	0	0	0	0	0	0		Marpal_utg000175g0196441	2.49181	1.95171	0.000874259	0.00434632
Marpal_utg000004g0008241	0.701981	0.511242	0.455685	0.721017	0.856774	0.971955	0.840527	0.653832	0.894672	0.834491	1.10545	0.952484	0.762941	0.654659	0.600881	0.771377	0.805984	0.497712		Marpal_utg000138g0173551	2.33963	2.15826	0.000946053	0.00466071
Marpal_utg000004g0008251	0	0	0	0	0.203209	0	0.169943	0	0	0	0	0	0	0	0	0	0	0		Marpal_utg000002g0004101	1.84144	2.44853	0.000983377	0.00482621
Marpal_utg000004g0008261	12.3436	12.5807	13.3852	15.9776	14.9658	16.142	14.568	13.55	12.9899	14.7287	14.4468	14.8819	12.7212	12.2673	12.6157	12.7568	15.8235	14.0553		Marpal_utg000041g0078251	0.963851	3.31229	0.000983638	0.00482635
Marpal_utg000004g0008271	0	0	0	0	0	0	0	0	0	0	0	0	0	0	0	0.0483755	0	0		Marpal_utg000004g0009841	3.25127	1.4264	0.000999078	0.00489747
Marpal_utg000004g0008281	2.33359	2.84539	2.7387	1.81319	1.6442	1.82118	3.26335	3.27988	3.26897	2.10326	2.02033	1.66372	3.55983	2.65202	3.20348	2.27371	1.54938	1.93644		Marpal_utg000012g0030691	3.0478	1.73326	0.00105355	0.0051329
Marpal_utg000004g0008291	13.1104	9.9826	10.9588	18.0905	15.8852	18.798	9.25633	11.2994	9.35069	22.7202	23.3981	24.3931	8.50461	8.80929	8.44047	23.0007	27.7456	19.4149		Marpal_utg000004g0009941	4.99252	1.19304	0.00106684	0.0051903
Marpal_utg000004g0008301	0	0	0	0.0673793	0	0	0	0	0	0	0.0476098	0.0218404	0	0	0	0	0	0		Marpal_utg000012g0027431	1.82839	2.44756	0.00107621	0.0052289
Marpal_utg000004g0008311	0	0	0	0	0	0	0	0	0	0	0	0	0	0	0	0	0	0		Marpal_utg000049g0085731	1.34936	2.91339	0.00107865	0.00523918
Marpal_utg000004g0008321	1.36425	0.855006	1.20369	1.13907	0.861005	1.05483	1.37465	1.49759	1.16995	1.56922	1.55834	1.47687	0.887618	1.39383	0.817441	1.57051	1.52559	1.13675		Marpal_utg000117g0162801	3.93253	1.59419	0.00110698	0.00536796
Marpal_utg000004g0008331	2.24776	1.23218	0.879021	2.28309	1.6386	2.63877	1.88424	1.45144	1.65647	2.44939	2.9277	2.412	1.74204	0.793984	1.76559	3.08228	3.1311	3.09363		Marpal_utg000067g0110441	4.81271	1.09644	0.00111032	0.00538289
Marpal_utg000004g0008341	0	0	0	0	0	0	0	0	0	0	0	0	0	0	0	0	0	0		Marpal_utg000049g0085381	4.93454	1.18885	0.00115017	0.00555766
Marpal_utg000004g0008351	37.1736	38.5725	36.0609	35.6553	36.8537	36.7902	44.2829	41.834	39.8961	35.7769	37.964	38.2277	37.1475	37.9567	38.4359	38.7646	34.3448	36.4484		Marpal_utg000075g0124561	-2.72979	4.16255	0.00119345	0.00574422
Marpal_utg000004g0008361	8.45552	8.74053	9.11694	8.08706	8.09502	8.44936	9.91629	7.32094	6.63643	7.58592	7.22111	7.51393	7.86112	7.00514	8.39616	8.28656	8.63146	7.70329		Marpal_utg000069g0117621	2.83255	2.41826	0.00134251	0.0063977
Marpal_utg000004g0008371	17.6132	17.4851	18.8522	12.6496	12.4509	11.6831	18.2887	16.3957	17.3296	12.917	13.3236	12.4431	16.6694	18.205	19.3221	12.4545	11.762	13.8107		Marpal_utg000017g0044281	1.04204	3.46868	0.00139014	0.00659887
Marpal_utg000004g0008381	0	0	0	0	0	0	0	0	0	0	0	0	0	0	0	0	0	0		Marpal_utg000157g0182821	4.75899	1.10685	0.00142441	0.00674606
Marpal_utg000004g0008391	0	0	0	0	0	0	0	0	0	0	0	0	0	0	0	0	0	0		Marpal_utg000002g0002461	3.10682	2.10096	0.0014734	0.00695582
Marpal_utg000004g0008401	1.9107	2.28056	2.35	2.01049	2.19682	2.02673	2.43875	2.16976	2.14779	2.19492	2.16917	2.63014	2.38372	2.50103	2.34935	1.96254	2.05059	1.98765		Marpal_utg000075g0126011	2.33723	2.07459	0.00154342	0.00726318
Marpal_utg000004g0008411	6.82484	9.70071	9.25964	7.70497	9.49359	10.8261	11.0521	8.14166	8.66235	8.87892	8.81156	8.34424	7.74807	8.25931	9.44245	9.37988	8.13583	7.9382		Marpal_utg000097g0147481	4.05198	1.07319	0.00157272	0.00739099
Marpal_utg000004g0008421	29.396	30.9553	34.9554	19.2107	17.9547	14.7496	38.4492	35.1486	34.8665	19.2533	21.7093	19.8325	36.8585	38.9953	38.8332	21.4166	16.2813	24.7484		Marpal_utg000175g0196061	3.00521	1.53782	0.00158207	0.00743154
Marpal_utg000004g0008431	6.75239	5.17082	5.19164	9.99252	10.9026	11.7904	4.87242	4.52709	4.87293	8.59235	7.42812	9.41594	5.37822	5.53717	6.62265	9.15864	9.14704	9.5481		Marpal_utg000175g0196141	0.922796	3.35694	0.00166825	0.0077887
Marpal_utg000004g0008441	2.35602	2.8582	2.89285	2.44844	2.57228	2.73798	2.70724	2.89581	2.59333	2.64588	2.73808	2.75112	2.34825	2.58216	2.72255	2.6252	2.48295	2.67653		Marpal_utg000018g0051331	4.77354	1.01415	0.00172957	0.00803594
Marpal_utg000004g0008451	0	0	0	0	0	0.020051	0	0.020955	0	0	0.0172524	0.0158287	0	0	0	0	0	0		Marpal_utg000077g0126431	3.14633	1.42834	0.00183489	0.00847496
Marpal_utg000004g0008461	0	0	0	0	0	0	0	0	0	0	0	0	0	0	0	0	0	0		Marpal_utg000015g0038711	3.89375	1.43783	0.00184924	0.0085279
Marpal_utg000004g0008471	7.39289	8.24046	9.0522	6.30219	6.59014	6.47039	9.32818	7.98504	8.00102	6.11457	6.00038	6.00443	7.31494	7.07107	8.7213	6.63578	5.76127	7.01774		Marpal_utg000175g0196751	2.07729	2.03262	0.00185209	0.00853917
Marpal_utg000004g0008481	0	0	0	0	0	0	0	0	0	0	0	0	0	0	0	0	0	0		Marpal_utg000086g0139301	2.731	1.64955	0.0019143	0.00880246
Marpal_utg000004g0008491	0	0	0	0	0	0	0	0	0	0	0	0	0	0	0	0	0	0		Marpal_utg000014g0036421	1.59581	2.57621	0.001925	0.00884006
Marpal_utg000004g0008501	0.17456	0.171235	0	0	0	0.183354	0	0	0.156207	0.190218	0.473287	0	0	0.262056	0	0	0	0		Marpal_utg000175g0196091	1.55567	2.62269	0.00197046	0.00903464
Marpal_utg000004g0008511	1.875	1.58684	0.760404	0.658336	0.721398	1.00404	0.904952	0.524652	1.08567	0.841314	1.19617	1.03648	0.538201	0.883083	0.981859	1.04749	0.58041	1.58806		Marpal_utg000119g0165101	1.68772	2.26876	0.00199548	0.00914126
Marpal_utg000004g0008521	10.5369	11.5094	11.3078	14.057	17.3954	16.5422	11.5142	11.857	12.1778	15.0763	14.7339	16.4512	10.7073	10.3189	10.9785	14.2821	15.025	13.2622		Marpal_utg000012g0027911	3.89394	1.11901	0.00203432	0.00930065
Marpal_utg000004g0008531	0.531029	0.74191	0.736972	0.493974	0.432084	0.439464	0.50033	0.300296	0.460796	0.280564	0.465385	0.507038	0.37691	0.628099	0.710751	0.270923	0.457278	0.289619		Marpal_utg000008g0016491	6.23291	1.1765	0.00221909	0.010072
Marpal_utg000004g0008541	0.359284	0.744041	0.70772	0.408482	0.412273	0.083863	0.620607	0.175288	0.821632	0.391512	0.288631	0.132406	0.467518	0.659231	0.533068	0.258501	0.504183	0.574789		Marpal_utg000003g0005161	4.1493	1.03024	0.00223891	0.0101482
Marpal_utg000004g0008551	0.166094	0.236513	0.284958	0.219296	0.171532	0.337668	0.340118	0.182327	0.234933	0.315279	0.251799	0.239905	0.180399	0.160869	0.346719	0.270617	0.304508	0.237863		Marpal_utg000065g0108331	2.39957	1.8212	0.00228456	0.0103329
Marpal_utg000004g0008561	0	0	0	0	0	0	0	0	0	0	0	0	0	0	0	0	0	0		Marpal_utg000013g0032481	1.70131	2.24411	0.00244939	0.0109801
Marpal_utg000004g0008571	0	0	0	0	0	0	0	0	0	0	0	0	0	0	0	0	0	0		Marpal_utg000030g0063601	4.89768	1.06033	0.00261757	0.0116583
Marpal_utg000004g0008581	0.591869	0.7945	0.736338	0.836719	0.965125	0.572605	0.988732	0.889083	0.696894	1.47662	1.0276	1.25276	0.501624	0.771624	0.895931	1.04892	0.713089	0.85967		Marpal_utg000175g0196831	-2.72979	3.66626	0.00275794	0.0122126
Marpal_utg000004g0008591	18.3907	18.445	19.8256	14.6411	15.1021	15.0557	19.3202	17.8756	17.9432	15.7772	15.3719	15.0645	18.6008	17.9708	20.1384	16.398	16.1708	15.9011		Marpal_utg000055g0095571	-2.72979	3.44676	0.00276917	0.0122518
Marpal_utg000004g0008601	0.33597	0.501521	0.366865	0.392356	0.497825	0.352895	0.28386	0.529155	0.352932	0.254683	0.343245	0.423929	0.641515	0.197363	0.615178	0.378355	0.392035	0.33301		Marpal_utg000061g0103301	-2.72979	3.44606	0.00283691	0.0125247	ABCG transporter
Marpal_utg000004g0008611	0	0	0	0	0	0	0	1.92125	0	0	0	0	0	0	0	0	0	0		Marpal_utg000083g0137201	3.06704	1.44767	0.0029815	0.0130961
Marpal_utg000004g0008621	0	0.0550245	0	0	0.0386195	0	0.0484458	0	0	0.0203748	0	0	0.0547431	0.0280696	0	0	0.0295182	0		Marpal_utg000140g0175291	3.72494	1.28848	0.00302273	0.0132575
Marpal_utg000004g0008631	0	0	0	0	0	0	0	0	0	0	0	0	0	0	0	0	0	0		Marpal_utg000019g0053561	3.2834	1.48405	0.00306681	0.0134338
Marpal_utg000004g0008641	0.436019	0.456229	0.644155	0.371794	0.450293	0.488516	0.33892	0.255271	0.338152	0.47513	0.288978	0.216925	0.382974	0.349103	0.567299	0.414099	0.321229	0.558041		Marpal_utg000149g0179021	3.5481	1.44638	0.00308618	0.0135129
Marpal_utg000004g0008651	60.4446	62.013	60.7174	51.9439	47.1008	45.9852	61.7691	59.4293	50.2726	45.7149	47.0561	48.2505	52.7612	52.4144	56.9863	47.6629	49.5882	50.7019		Marpal_utg000040g0076051	1.21925	2.65316	0.00314556	0.0137581
Marpal_utg000004g0008661	0	0	0	0	0	0	0	0	0.73475	0	0	0	0	0	0	0	0	0		Marpal_utg000013g0033171	0.181191	3.74697	0.0031809	0.0138953	ABCG transporter
Marpal_utg000004g0008671	0	0	0	0	0	0	0	0	0	0	0	0	0	0	0	0	0	0		Marpal_utg000077g0128741	3.00732	1.50174	0.00321886	0.0140434
Marpal_utg000004g0008681	0	0	0	0	0	0	0	0	0	0	0	0	0	0	0	0	0	0		Marpal_utg000010g0023561	0.200348	3.91204	0.00337718	0.0146599
Marpal_utg000004g0008691	8.16353	9.38796	10.0844	6.37113	6.21592	5.61963	10.9942	11.265	9.90536	8.29271	6.54429	6.36753	10.0601	9.03577	10.4225	8.24292	6.62597	7.55387		Marpal_utg000013g0032511	1.90452	2.10743	0.00351366	0.0151792
Marpal_utg000004g0008701	5.99036	6.24028	6.95908	5.54065	6.51496	5.70349	7.32888	6.59244	6.81078	5.41362	5.40022	5.67044	6.96225	7.33308	7.06329	6.1201	5.36817	6.1699		Marpal_utg000077g0127421	1.50066	2.51266	0.00360589	0.015529
Marpal_utg000004g0008711	14.5485	14.9273	14.7454	17.6603	17.6953	18.9283	15.9151	15.0949	16.133	17.8462	21.5938	22.2499	15.2008	15.1168	14.6129	18.1529	18.8856	17.2822		Marpal_utg000012g0030541	1.52472	2.59312	0.00375341	0.0160946
Marpal_utg000004g0008721	20.9012	21.1272	21.5989	16.4661	18.5937	16.2665	23.6754	22.9885	21.4655	16.7575	17.2382	17.0167	20.9861	22.192	22.2061	19.723	18.3364	18.9876		Marpal_utg000046g0082661	4.04798	1.02528	0.00380313	0.0162836
Marpal_utg000004g0008731	0	0	0	0	0	0	0	0	0	0	0	0	0	0	0	0	0	0		Marpal_utg000004g0007031	3.91316	1.07154	0.00389822	0.0166529
Marpal_utg000004g0008741	0	0	0	0	0	0	0	0	0	0	0	0	0	0	0	0	0	0		Marpal_utg000011g0025701	4.13449	1.07975	0.00394592	0.0168391
Marpal_utg000004g0008751	0	0	0	0	0	0	0	0	0	0	0	0	0	0	0	0	0	0		Marpal_utg000175g0195891	3.36165	1.40704	0.00397474	0.0169378
Marpal_utg000004g0008761	14.2316	13.446	15.0327	15.4748	15.3114	16.0871	16.0816	14.8164	15.395	18.2898	15.1691	17.9184	13.9233	13.281	13.3253	16.0763	18.0514	15.3558		Marpal_utg000097g0147091	2.49584	1.88501	0.00413385	0.0175394
Marpal_utg000004g0008771	0.0682827	0.267929	0.235382	0.378461	0.258567	0.19126	0.0884609	0.299825	0.142575	0.173618	0.267418	0.301969	0.133279	0.170848	0.327312	0.0884318	0.538995	0.21848		Marpal_utg000064g0107541	4.18932	1.01037	0.0043746	0.0184369
Marpal_utg000004g0008781	12.1231	11.809	9.14292	21.9037	20.531	25.0224	12.9049	12.703	12.7071	26.9754	24.1349	26.2203	12.0382	13.1088	11.7994	28.0521	28.4406	23.8026		Marpal_utg000072g0121751	-2.72979	3.511	0.00437586	0.0184385
Marpal_utg000004g0008791	0.0600247	0	0	0	0	0	0	0	0	0	0.108497	0.0995434	0	0.0901115	0	0	0	0		Marpal_utg000070g0118841	3.57858	1.21818	0.00440815	0.0185632
Marpal_utg000004g0008801	16.3183	17.8546	21.9078	17.4568	19.2475	17.4645	21.2233	20.0035	21.0091	17.9328	17.4785	16.9622	19.279	16.928	21.4166	20.5825	19.7833	21.7114		Marpal_utg000019g0053361	1.60234	2.07197	0.00444018	0.0186677
Marpal_utg000004g0008811	0	0	0	0	0	0	0	0	0	0	0	0	0	0	0	0	0	0		Marpal_utg000128g0170101	2.60524	1.6244	0.00464426	0.0194428
Marpal_utg000004g0008821	3.69568	4.19311	3.85916	4.13847	3.58675	3.99099	3.17263	3.43775	3.29383	3.49347	3.13884	3.24901	3.75885	3.07485	3.85709	4.03656	3.35069	4.23842		Marpal_utg000003g0005081	3.23397	1.57083	0.00467482	0.0195431
Marpal_utg000004g0008831	6.26294	6.53657	6.21323	8.68595	8.70545	9.33223	5.54279	5.93572	5.78366	7.59848	7.61832	9.02763	5.51701	4.91975	4.61915	8.46471	9.19758	8.14819		Marpal_utg000049g0085241	2.62232	1.84865	0.00472085	0.0197236
Marpal_utg000004g0008841	0	0	0	0	0	0	0	0	0	0	0	0	0	0	0	0	0	0		Marpal_utg000075g0124791	2.72879	1.61457	0.00473044	0.0197557
Marpal_utg000004g0008851	5.84874	4.53929	5.67357	7.75856	7.63786	9.40751	5.83665	6.46505	5.22165	9.5379	8.26615	8.43915	5.10542	5.86716	4.76712	8.29516	7.19827	7.34334		Marpal_utg000008g0016701	2.44928	1.67673	0.00476107	0.0198636
Marpal_utg000004g0008861	26.2648	24.9905	26.9993	21.1765	26.3534	23.133	23.3109	21.4846	25.7981	19.4388	20.5155	18.2032	21.2461	21.6187	23.5338	20.5477	17.4845	19.6456		Marpal_utg000049g0085221	1.72097	2.23271	0.004798	0.0200015
Marpal_utg000004g0008871	6.6097	7.82854	7.57197	9.30292	7.88111	9.03374	6.73044	6.72852	7.64933	9.24826	8.23054	8.3622	7.56695	6.68507	7.453	8.67319	8.89097	8.71648		Marpal_utg000006g0014721	3.0843	1.44462	0.00481987	0.0200805
Marpal_utg000004g0008881	8.54302	7.99621	8.34043	9.38808	8.42568	8.7341	8.5128	7.86185	7.49827	8.52581	8.46085	9.08492	7.34738	7.73782	7.70753	8.40857	8.80026	8.3285		Marpal_utg000150g0179661	2.15535	1.82179	0.00484187	0.0201662
Marpal_utg000004g0008891	5.27004	4.70182	5.56626	7.77768	7.80676	9.39286	6.27131	5.05214	5.20674	7.32788	8.25426	8.54196	5.5505	5.47725	6.34404	7.84427	7.98106	5.35051		Marpal_utg000005g0013181	2.17034	1.81982	0.00487441	0.0202955
Marpal_utg000004g0008901	7.66838	8.65351	7.79397	9.93732	8.35113	10.2349	8.57128	8.70266	7.89402	8.52903	9.06692	9.27484	7.512	7.48718	7.35857	9.07248	7.78255	7.92118		Marpal_utg000004g0007931	3.84689	1.18343	0.00496881	0.0206761
Marpal_utg000004g0008911	0	0	0	0	0	0	0	0	0	0	0	0	0	0	0	0	0	0		Marpal_utg000035g0070511	0.403435	3.19147	0.00508516	0.0211051
Marpal_utg000004g0008921	2.85168	2.7786	2.99713	3.4761	3.04387	2.79431	2.87616	2.68919	2.79163	3.39946	3.18267	3.31676	4.06253	2.41348	2.79157	3.09829	3.41426	3.19199		Marpal_utg000012g0030561	0.125241	3.63507	0.00515815	0.0213738
Marpal_utg000004g0008931	8.48176	8.64468	8.41189	10.1536	10.931	9.70317	10.5903	12.9676	10.719	10.5299	9.99299	10.6376	7.74735	8.44148	9.052	10.036	9.2874	7.51224		Marpal_utg000149g0179091	1.22501	2.79144	0.0052256	0.021623
Marpal_utg000004g0008941	15.1251	16.8325	16.2992	13.4074	14.2856	12.3426	19.8428	19.9135	16.6616	13.9	14.8376	14.3077	17.5873	15.6645	16.8882	14.9391	15.7173	13.9843		Marpal_utg000175g0196771	4.16156	1.04972	0.00523091	0.0216406
Marpal_utg000004g0008951	39.3549	42.2282	42.2964	28.2295	29.7501	25.5101	45.6642	42.066	43.096	28.6866	27.2633	25.6014	47.5341	48.9238	49.8021	30.2287	31.4382	35.3445		Marpal_utg000118g0164441	-2.72979	3.30188	0.00525825	0.0217446
Marpal_utg000004g0008961	0.970911	0.748329	0.768418	0.620923	0.752022	0.637389	0.58399	0.628061	0.791254	1.19025	0.799134	1.12134	0.685281	0.806869	0.801398	0.71852	0.739024	0.665692		Marpal_utg000184g0200731	3.34743	1.19089	0.0052694	0.0217824
Marpal_utg000004g0008971	0	0	0	0	0	0	0	0	0	0	0	0	0	0	0	0	0	0		Marpal_utg000134g0172421	4.90958	1.16802	0.00529903	0.0218918
Marpal_utg000004g0008981	26.3411	25.1224	25.0886	31.2248	30.0129	31.5064	26.9319	27.1215	26.8143	33.0399	33.6866	35.2581	27.0298	28.8163	26.5668	32.7993	35.4955	32.1903		Marpal_utg000005g0013051	-2.72979	3.37567	0.00541605	0.0223485
Marpal_utg000004g0008991	7.2431	7.91756	8.37802	7.81002	6.71191	7.49004	7.58318	7.4425	7.48644	7.69397	7.15504	7.43752	8.07571	7.58625	8.16086	7.34435	6.38221	7.6465		Marpal_utg000069g0117721	3.38202	1.20574	0.005535	0.0227622
Marpal_utg000004g0009001	0	0	0	0	0	0	0	0	0	0.0318144	0	0	0	0.0219147	0	0.0378106	0	0		Marpal_utg000156g0182531	4.01626	1.00175	0.00566771	0.0232664
Marpal_utg000004g0009011	0	0	0	0	0.0944769	0.336317	0	0.301268	0	0.149532	0	0	0.200882	0.206005	0	0	0.0722119	0.329298		Marpal_utg000175g0196741	4.05073	1.0187	0.00579741	0.0237189
Marpal_utg000004g0009021	0.434689	0	0	0	0	0	0	0	0	0.473681	0	0	0	0	0	0	0	0		Marpal_utg000006g0014451	2.73849	1.61379	0.00590986	0.024136
Marpal_utg000004g0009031	0	0	0	0	0	0	0	0	0	0	0	0	0	0	0	0	0	0		Marpal_utg000112g0157301	1.99029	1.87708	0.00595718	0.0243005
Marpal_utg000004g0009041	0	0	0	0	0	0	0	0	0	0	0	0	0	0	0	0	0	0		Marpal_utg000062g0105451	3.27139	1.23865	0.00602669	0.0245599
Marpal_utg000004g0009051	0.488626	0.106515	0.320833	0.138884	0	0.627295	0.351677	1.43035	0	0.295809	0.0490673	0	1.27165	1.14107	0	0.0703123	0	0.521142		Marpal_utg000064g0107061	1.839	1.99774	0.00643268	0.0260452
Marpal_utg000004g0009061	0	0	0	0	0	0	0	0	0	0	0	0	0	0	0	0	0	0		Marpal_utg000010g0023011	3.10515	1.89917	0.00659827	0.0266323
Marpal_utg000004g0009071	0.833318	1.14161	0.997621	0.624813	0.563841	0.814933	0.800372	0.488924	0.578562	0.845443	0.792083	0.833937	1.30403	0.884335	0.737899	0.948965	0.635103	1.05159		Marpal_utg000093g0144731	2.61757	1.70487	0.00663085	0.0267326
Marpal_utg000004g0009081	7.42247	6.77074	7.94239	10.5584	10.8713	11.8039	7.52644	9.84219	7.38696	13.4553	10.5482	10.5261	5.76294	6.06611	6.68006	12.5549	12.5119	10.5082		Marpal_utg000077g0126941	4.52724	1.01312	0.00677668	0.027278
Marpal_utg000004g0009091	0	0	0	0	0	0	0	0	0	0	0	0	0	0	0	0	0	0		Marpal_utg000128g0169891	3.0032	1.30484	0.00701429	0.0281305
Marpal_utg000004g0009101	2.87298	2.83929	3.19915	3.64727	2.76776	2.84881	2.70815	3.40089	2.78196	2.76856	2.85811	2.55113	2.762	2.88072	2.64274	2.81833	3.33402	3.07417		Marpal_utg000020g0054841	0.748382	3.00811	0.00703005	0.0281828
Marpal_utg000004g0009111	0	0	0	0	0	0	0	0	0	0	0	0	0	0	0	0	0	0		Marpal_utg000061g0105011	-2.72979	3.37348	0.00712428	0.0285274
Marpal_utg000004g0009121	0.646749	0.679748	1.06923	0.57118	0.588408	0.388189	0.738123	1.03113	1.06104	0.436282	0.570596	0.523508	0.946781	1.13275	1.15466	0.757823	0.388965	0.498864		Marpal_utg000036g0072891	2.91651	1.3361	0.00724138	0.0289627
Marpal_utg000004g0009131	9.26156	9.92749	10.2695	8.21115	8.38236	9.38453	10.0914	9.7403	9.4038	8.24319	9.05399	8.59501	10.176	9.79099	10.3533	9.66443	9.23114	8.34059		Marpal_utg000070g0118521	1.14947	2.59748	0.00734372	0.0293211
Marpal_utg000004g0009141	0	0	0	0	0	0	0	0	0	0	0	0	0	0	0	0	0	0		Marpal_utg000017g0045141	2.78657	1.44206	0.00744457	0.0296894
Marpal_utg000004g0009151	28.8431	27.457	27.1254	33.1595	27.956	32.0172	31.5216	31.3909	32.7401	26.8564	29.009	28.9787	31.2487	33.9326	30.503	28.3717	30.333	29.3291		Marpal_utg000105g0152041	1.12795	2.64051	0.00772146	0.0306755
Marpal_utg000004g0009161	4.67866	4.8363	5.45036	5.61962	5.76702	5.31948	5.80055	6.00111	7.56314	6.19476	5.09231	4.74159	7.75743	7.37624	6.92449	7.36231	5.32129	7.10271		Marpal_utg000011g0026141	3.41899	1.17388	0.00802466	0.0317642
Marpal_utg000004g0009171	2.57962	3.6117	4.74645	3.98936	5.643	4.95114	5.83318	4.76247	4.78468	5.28983	4.62039	3.9863	4.77191	3.87263	4.93812	4.28233	5.10912	4.58652		Marpal_utg000010g0021391	3.42154	1.18433	0.00815251	0.0321964
Marpal_utg000004g0009181	5.6582	7.26536	7.83152	6.2273	6.13464	5.66682	8.15826	6.87152	7.51924	7.96837	7.66208	8.44819	6.5219	7.13974	7.64631	7.23046	7.74562	6.40564		Marpal_utg000015g0038731	3.27959	1.11641	0.00819511	0.0323075
Marpal_utg000004g0009191	0.682748	0.988413	0.854109	1.71837	1.72863	1.78129	0.770377	0.695078	0.660235	1.87798	1.59238	1.67098	1.06396	0.810056	0.961462	1.46894	2.0775	1.33451		Marpal_utg000017g0043271	1.79547	1.88948	0.00825885	0.0325357
Marpal_utg000004g0009201	0	0	0	0	0	0	0	0	0	0	0	0	0	0	0	0	0	0		Marpal_utg000179g0197381	3.68167	1.16307	0.00835179	0.0328394
Marpal_utg000004g0009211	3.2207	4.39438	4.10928	2.15334	2.99352	2.76787	4.81727	3.31048	3.81219	2.72792	2.99016	2.88906	4.00758	3.84605	4.21046	3.0335	3.30496	3.05639		Marpal_utg000010g0023751	2.40727	1.52266	0.00866868	0.0339564
Marpal_utg000004g0009221	13.6497	16.1632	16.6525	7.97498	9.82315	9.20424	12.2498	13.0517	13.8231	9.03875	8.32569	7.35915	14.1436	15.4319	15.7516	11.4455	8.89748	11.3903		Marpal_utg000146g0178081	0.154077	3.69274	0.00889122	0.0347231
Marpal_utg000004g0009231	0	0	0	0	0	0	0	0	0	0	0	0	0	0	0	0	0	0		Marpal_utg000049g0086001	3.51682	1.08649	0.00896987	0.0349906
Marpal_utg000004g0009241	0	0	0	0	0	0	0.0835703	0	0	0	0	0	0.188866	0.0968414	0.132521	0	0	0		Marpal_utg000004g0007731	-2.72979	3.44378	0.00943202	0.0365866
Marpal_utg000004g0009251	8.80294	8.68453	9.2964	7.49201	7.60475	8.40263	7.84858	8.10172	8.25179	7.36769	7.94071	7.82661	7.9868	8.6176	8.33735	8.17111	7.58276	8.65469		Marpal_utg000033g0067611	2.95179	1.28317	0.00957865	0.0370929
Marpal_utg000004g0009261	0.277034	0.271758	0.296374	0.427654	0.572208	0.60205	0.321773	0.377516	0.290649	0.728688	0.630256	0.744588	0.209769	0.344189	0.176625	0.903142	0.708822	0.378252		Marpal_utg000175g0196671	3.23593	1.17391	0.00969613	0.0374917
Marpal_utg000004g0009271	0	0	0	0	0	0	0	0	0	0	0	0	0	0	0	0	0	0		Marpal_utg000056g0097631	-2.72979	3.14253	0.0101258	0.0389785
Marpal_utg000004g0009281	0.269625	0.308571	0.331943	0.229909	0.440881	0.37761	0.407518	0.221982	0.150797	0.306052	0.142146	0.232885	0.279583	0.168655	0.276952	0.24734	0.230566	0.350472		Marpal_utg000019g0052641	-2.72979	3.14253	0.0101284	0.0389813
Marpal_utg000004g0009291	0	0	0	0	0	0	0	0	0	0	0	0	0	0	0	0	0	0		Marpal_utg000071g0119651	5.67963	1.06197	0.0103094	0.0396116
Marpal_utg000004g0009301	0.301328	0.42227	0.127191	0.495533	0.577929	0.813878	0.334606	0.614301	0.46225	0.422174	0.233427	0.713878	0.630166	0.258495	0.309517	0.836238	0.407752	0.413203		Marpal_utg000006g0014011	3.99759	1.19056	0.0106475	0.0407517
Marpal_utg000004g0009311	0	0	0	0	0	0	0	0	0	0	0	0	0	0	0	0	0	0		Marpal_utg000011g0026491	1.98918	1.6671	0.0107183	0.0409697
Marpal_utg000004g0009321	0.14714	0.360844	0.652135	0.1882	0.531851	0.309106	0.762486	0.323041	0.329174	0.0801695	0.731395	0.54903	0.2154	0.220893	0.226708	0.190559	0	0.0882741		Marpal_utg000048g0083221	-2.72979	3.14339	0.0110381	0.0420679
Marpal_utg000004g0009331	0	0	0	0	0.183649	0	0.115188	0	0	0	0	0.073726	0	0	0	0.230301	0	0		Marpal_utg000090g0142511	0.648962	2.80927	0.0113429	0.0430723
Marpal_utg000004g0009341	0	0.522971	0.393808	0.340948	0	0	0	0.292615	0.477072	0	0.240911	0.22103	0.195111	0	0.136903	0	0	0.319839		Marpal_utg000049g0086921	1.9579	1.75743	0.0117371	0.0444052
Marpal_utg000004g0009351	0	0	0	0	0	0	0	0	0	0	0	0	0	0	0	0	0	0		Marpal_utg000169g0189101	2.46296	1.50656	0.0118116	0.0446461
Marpal_utg000004g0009361	0.141505	0.09254	0	0	0	0.247723	0	0.0517783	0.084418	0.102799	0.0426294	0.0782228	0.1381	0.141622	0.0969003	0	0	0		Marpal_utg000101g0150351	2.63467	1.45688	0.0121328	0.0457682
Marpal_utg000004g0009371	0	0	0	0	0	0	0	0	0	0	0	0	0	0	0	0	0	0		Marpal_utg000077g0128701	1.49073	2.10997	0.0124163	0.0467527
Marpal_utg000004g0009381	0	0	0	0	0	0	0	0	0	0	0	0	0	0	0	0	0	0		Marpal_utg000067g0112481	3.58988	1.03041	0.0125509	0.0471735
Marpal_utg000004g0009391	0	0	0	0	0	0	0	0	0	0	0	0	0	0	0	0	0	0		Marpal_utg000043g0080131	3.02262	1.2502	0.0126485	0.0474714
Marpal_utg000004g0009401	0	0	0	0	0	0	0	0	0	0	0	0	0	0	0	0	0	0		Marpal_utg000067g0112291	3.83792	1.04519	0.0126579	0.0474981
Marpal_utg000004g0009411	0	0	0	0.0370498	0.0598299	0	0	0	0	0.06313	0	0	0	0	0	0	0	0		Marpal_utg000029g0062721	2.52837	1.53778	0.0127024	0.0476477
Marpal_utg000004g0009421	0	0	0	0	0	0	0	0	0	0	0	0	0	0	0	0	0	0		Marpal_utg000070g0118501	1.41718	2.21895	0.0131113	0.0489512
Marpal_utg000004g0009431	0	0	0	0	0	0	0	0	0	0	0	0	0	0	0	0	0	0		Marpal_utg000084g0137991	2.62078	1.4874	0.013109	0.0489512
Marpal_utg000004g0009441	0	0	0	0	0	0	0	0	0	0	0	0	0	0	0	0	0	0		Marpal_utg000019g0052441	2.96742	1.47852	0.0131775	0.0491626
Marpal_utg000004g0009451	0	0	0	0	0	0	0	0	0	0	0	0	0.0191806	0	0	0	0.0206848	0		Marpal_utg000130g0171231	-2.72979	3.22411	0.0133395	0.0497135
Marpal_utg000004g0009461	0	0	0	0	0	0	0	0	0.0233071	0	0	0	0	0	0	0	0	0
Marpal_utg000004g0009471	0	0.0791756	0	0	0.0416776	0	0	0	0.0722266	0	0.0729459	0.033463	0	0	0.165812	0	0.127423	0
Marpal_utg000004g0009481	2.65199	2.39775	1.60494	9.49156	9.17336	12.3757	1.9869	2.50782	2.10868	9.47044	7.47192	10.7035	1.62541	1.57092	1.51792	7.21047	9.25621	5.24267
Marpal_utg000004g0009491	0	0	0	0	0	0	0	0	0	0	0	0	0	0	0	0	0	0
Marpal_utg000004g0009501	3.7281	4.6594	4.46058	3.92071	4.08781	4.74743	4.48395	4.70885	4.53053	5.08566	4.88347	4.54915	3.75967	3.08168	4.92622	5.16199	3.92373	4.82665
Marpal_utg000004g0009511	8.91087	9.00739	8.93228	8.46614	8.47075	7.39597	7.83281	8.37491	7.92001	8.93798	6.66346	7.96388	8.01222	7.01689	7.2326	7.45922	7.73606	8.33999
Marpal_utg000004g0009521	4.05202	4.88412	4.63643	4.7085	5.26503	5.07678	5.06072	4.85504	4.98277	5.85846	5.34355	5.12217	4.97222	4.19452	5.04624	5.09335	5.2681	5.23525
Marpal_utg000004g0009531	5.43423	5.33651	5.85142	5.16399	5.21648	6.13516	4.86392	5.40244	5.10021	5.4721	5.94469	6.34846	4.81454	5.58324	5.30341	4.75546	4.51286	4.94329
Marpal_utg000004g0009541	15.232	16.3375	15.4966	12.346	13.6851	9.93365	18.3237	17.7312	18.3237	13.8623	13.6906	11.5661	18.9902	18.6788	19.629	13.1511	11.1426	14.6947
Marpal_utg000004g0009551	72.9693	78.414	77.0405	61.1893	60.9951	52.2607	84.404	92.332	81.5502	58.0713	55.9977	58.7633	84.9424	85.4718	86.4792	62.0595	54.6601	65.0587
Marpal_utg000004g0009561	0	0	0	0	0	0	0	0	0	0	0	0	0	0	0	0	0	0
Marpal_utg000004g0009571	34.1696	34.1062	32.4221	44.5157	42.0548	44.2902	33.0405	34.1835	34.076	40.9965	41.2283	43.9891	33.674	34.6385	32.9271	40.2834	47.6598	37.9134
Marpal_utg000004g0009581	3.39974	3.64764	5.1011	3.669	3.58419	3.29202	6.30838	4.10132	4.21483	3.78188	3.12059	3.61187	4.01781	4.17344	3.80133	3.27927	3.80178	3.67555
Marpal_utg000004g0009591	4.64005	6.23252	6.47417	5.99305	8.69129	7.31071	6.87559	6.15885	6.77105	7.94793	7.07146	8.05957	5.28313	4.5073	5.93432	8.68002	7.5647	9.33363
Marpal_utg000004g0009601	3.88146	3.54394	4.1684	5.3083	4.82566	5.7078	4.87375	3.76918	4.12796	4.22964	5.08653	4.77817	3.84635	3.83238	3.64959	5.18149	6.3634	4.6214
Marpal_utg000004g0009611	0	0	0	0	0	0	0	0	0	0	0	0	0	0	0	0	0	0
Marpal_utg000004g0009621	8.42162	8.73001	8.77848	14.5775	13.4837	14.8031	10.4547	9.2348	9.4081	19.1991	17.9442	19.1923	8.72497	8.93394	9.63223	18.6255	19.6868	17.9052
Marpal_utg000004g0009631	0	0.0521092	0	0	0.10972	0.167391	0	0	0.0475357	0.115772	0	0.220236	0	0	0.0545645	0.068796	0.167725	0
Marpal_utg000004g0009641	0	0	0	0	0	0.115755	0.142769	0	0	0	0	0.0913787	0.0806633	0	0	0	0	0.198343
Marpal_utg000004g0009651	0	0	0	0	0	0	0	0	0	0	0	0	0	0	0	0	0	0
Marpal_utg000004g0009661	6.30347	7.76862	7.11134	6.21543	5.85885	5.91077	7.08233	6.18984	6.43042	6.23197	5.24114	5.90149	6.25806	6.29721	6.93389	6.36755	5.89846	5.48684
Marpal_utg000004g0009671	11.5507	11.8504	13.6607	12.1501	13.3349	13.9056	11.8595	12.0372	12.5468	12.5197	12.9557	13.0461	10.7227	12.4018	11.9975	13.2358	13.6837	13.2384
Marpal_utg000004g0009681	57.2015	56.8078	60.4096	50.8186	47.4987	49.927	54.9906	54.9122	49.5775	47.8945	48.1016	47.9758	53.7319	49.9347	53.9411	51.8587	49.4533	48.1497
Marpal_utg000004g0009691	0	0	0.228235	0.0987996	0	0.162271	0	0	0	0	0	0.06405	0	0	0	0.300113	0	0.185365
Marpal_utg000004g0009701	8.02063	7.1716	8.28405	9.06562	9.38275	9.38326	7.2381	8.37041	8.60191	9.6572	9.14578	9.77832	6.62034	5.55617	6.34299	9.12672	9.50872	8.34619
Marpal_utg000004g0009711	1.84579	2.04178	1.94363	3.08921	2.35235	2.47503	2.34036	1.63819	1.96801	1.92577	2.67972	2.42601	2.06967	2.06349	3.24732	2.2633	2.66598	2.82727
Marpal_utg000004g0009721	0	0	0	0	0	0	0	0	0	0	0	0	0	0	0	0	0	0
Marpal_utg000004g0009731	6.90507	6.64532	7.11103	6.93179	9.03358	7.66489	6.12796	7.25377	6.50876	6.32004	6.89581	6.69136	6.19378	6.58368	6.79973	7.26493	8.93105	8.41349
Marpal_utg000004g0009741	20.1199	15.7836	18.6428	16.1404	17.6496	21.8132	18.4821	17.9855	17.8202	16.0909	15.6848	15.488	20.9706	19.6949	21.9356	18.9332	19.2253	27.9176
Marpal_utg000004g0009751	115.777	116.69	119.839	105.655	94.21	90.7895	121.956	120.068	139.469	92.057	108.65	94.463	133.722	144.473	138.702	106.505	97.9835	112.316
Marpal_utg000004g0009761	10.0596	9.56201	9.54589	16.4404	16.3245	17.0913	9.0535	9.55116	9.75265	15.3589	14.7183	15.9468	10.2608	9.89797	9.0227	14.7879	16.4395	14.8236
Marpal_utg000004g0009771	0.0340976	0	0	0	0	0	0	0	0	0	0	0.0565466	0	0	0	0.0662388	0	0
Marpal_utg000004g0009781	0.0836922	0.0547321	0.0206072	0.0713644	0.0288107	0.0586056	0.0722827	0.153119	0.0499285	0.0607997	0.151277	0.0693965	0.122518	0.062821	0.0286555	0.0722589	0.066063	0
Marpal_utg000004g0009791	4.53182	5.56004	6.52442	5.01646	6.09882	5.42762	6.36166	6.48265	6.65168	5.40699	5.52285	5.31724	7.04763	6.22516	6.41543	5.08765	5.06689	5.83807
Marpal_utg000004g0009801	0	0	0	0	0	0	0	0	0	0	0	0	0	0	0	0	0	0
Marpal_utg000004g0009811	0.08728	0.0856177	0.225651	0.0558179	0	0.0458385	0.028268	0.0958102	0.0976291	0.213996	0.0788811	0.235207	0.191655	0.262056	0.22413	0.0847761	0.13779	0.104724
Marpal_utg000004g0009821	0.122481	0.120149	0.361897	0.07833	0.126491	0	0	0.134452	0.109604	0.266936	0.110695	0	0.179301	0.183874	0	0	0	0
Marpal_utg000004g0009831	9.59511	10.3716	9.94137	12.1612	11.7991	12.8041	10.2104	10.1609	11.2982	11.9013	12.557	13.3352	9.46818	9.92766	10.015	10.9468	11.6628	12.1866
Marpal_utg000004g0009841	0.192999	0.265052	0.285128	0.543082	0.597952	0.891975	0.100013	0.466095	0.552661	0.462685	0.627936	0.416083	0.508558	0.289737	0.158595	0.699858	0.548442	0.185258
Marpal_utg000004g0009851	3.43741	3.03048	3.9212	3.47835	3.10058	2.85647	3.80495	3.24796	3.95207	3.27161	3.24427	3.57184	3.40778	3.72331	3.35205	2.95843	3.02246	3.57624
Marpal_utg000004g0009861	0	0	0	0	0	0	0	0	0	0	0	0	0	0	0	0	0	0
Marpal_utg000004g0009871	3.57486	3.50678	3.41087	2.78633	3.88418	3.38337	3.44933	3.61767	3.4156	2.82021	3.46644	3.01055	3.18902	2.18023	3.44251	3.35174	2.88063	3.03829
Marpal_utg000004g0009881	11.1436	11.8083	11.9318	12.341	11.6995	13.1135	12.2602	12.6896	12.3995	14.0076	12.7737	15.3108	11.056	10.3893	11.114	13.0746	11.6068	13.1489
Marpal_utg000004g0009891	17.7424	18.5492	21.1686	17.513	16.2479	16.5844	20.1638	19.4901	19.2723	16.9401	16.9149	16.8023	18.628	17.4541	20.1989	18.4195	16.8869	18.2633
Marpal_utg000004g0009901	2.32824	2.71446	2.93215	1.80629	2.10883	1.44326	2.49706	2.68148	2.647	1.66366	1.58677	1.50329	2.45846	3.35199	2.82276	2.22437	1.47627	1.85474
Marpal_utg000004g0009911	41.1455	41.8837	41.315	30.058	28.8671	27.7023	50.5431	46.4108	54.3841	29.886	31.2363	30.549	48.8975	51.3394	51.437	31.7799	27.0051	35.9666
Marpal_utg000004g0009921	14.4792	16.6726	16.3076	16.3339	17.4335	18.7743	16.0654	15.869	16.6352	19.2507	17.8653	16.5824	15.7197	16.1206	16.6992	17.0172	17.0254	16.1262
Marpal_utg000004g0009931	0	0	0	0	0	0	0	0	0	0	0	0	0	0	0	0	0	0
Marpal_utg000004g0009941	0.27959	0.22284	0.722843	0.670518	0.974507	1.19305	0.362211	0.44119	0.359653	0.799757	0.473784	0.86937	0.562778	0.236099	0.341035	0.452615	1.37935	0.587072
Marpal_utg000004g0009951	0.0559638	0.120775	0	0.0572645	0.115592	0.0235132	0.087002	0	0.0500797	0.0975742	0.121388	0.111371	0	0.033606	0.0459877	0.159451	0.212042	0.0537192
Marpal_utg000004g0009961	15.95	16.9308	16.4773	22.4711	18.6452	21.6374	15.0782	16.8143	15.7345	20.0744	19.8541	19.9115	16.0904	16.1252	15.9451	20.5803	22.4627	19.2614
Marpal_utg000004g0009971	0	0	0	0	0	0	0	0	0	0	0	0	0	0	0	0	0	0
Marpal_utg000004g0009981	0	0	0.257887	0	0	0	0	0	0	0	0	0	0	0	0	0	0	0
Marpal_utg000005g0009991	0.207188	0.0508105	0.153045	0	0.160478	0.0544064	0	0	0	0.0564433	0	0.0858988	0	0.15552	0.106409	0	0	0
Marpal_utg000005g0010001	10.9637	11.1888	12.7586	14.7744	15.1717	15.0348	12.5033	12.9745	11.9328	15.1315	15.7674	16.4443	13.7252	11.9416	12.8854	15.8986	15.1908	14.5296
Marpal_utg000005g0010011	0.174582	0.521925	0.736913	0.329632	0.721189	0.375486	0.215402	0.675318	0.944796	12.9455	0.28551	4.4807	14.4094	1.06084	0.640451	0.72136	0.354362	1.80547
Marpal_utg000005g0010021	0	0	0	0	0	0	0	0	0	0	0	0	0	0	0	0	0	0
Marpal_utg000005g0010031	0	0	0	0	0	0	0	0	0	0	0	0	0	0	0	0	0	0
Marpal_utg000005g0010041	8.00598	7.33533	7.12099	15.0962	16.0929	16.7492	6.24448	10.5824	7.96189	15.8293	12.8002	15.1247	7.05617	7.13699	7.63009	13.9813	17.799	15.3301
Marpal_utg000005g0010051	4.6475	4.31195	4.53225	5.53444	4.92969	5.69925	4.64172	3.92053	4.35349	4.47812	4.91412	5.2869	4.2899	3.91813	4.25644	5.85583	4.82512	5.57637
Marpal_utg000005g0010061	0	0	0	0	0	0	0	0	0	0	0	0	0	0	0	0	0	0
Marpal_utg000005g0010071	7.17934	6.7032	6.20484	7.85512	7.15631	8.03567	6.01383	6.41452	5.54725	7.58246	7.0965	7.39544	6.55637	6.39172	6.72288	6.88314	8.14782	7.61096
Marpal_utg000005g0010081	16.0493	17.4237	16.7111	15.8155	16.1738	16.3142	18.4454	17.1647	18.8385	14.8035	16.8768	16.7612	17.2534	18.0079	18.2763	16.3089	15.426	16.9431
Marpal_utg000005g0010091	0	0	0	0	0	0	0	0	0.0400638	0	0	0	0	0	0	0.0579822	0	0.107438
Marpal_utg000005g0010101	0	0	0	0	0	0	0	0	0	0	0	0	0	0	0	0	0	0
Marpal_utg000005g0010111	12.7729	12.9871	12.3249	13.3879	12.9235	13.2803	14.8357	12.4286	13.0761	12.0271	12.2229	11.8801	12.061	12.6798	14.2112	13.3544	14.8884	13.3673
Marpal_utg000005g0010121	0.0689077	0.0225318	0	0.0293788	0	0.0241264	0.0595137	0	0.0411084	0.0250296	0	0	0	0.0172412	0	0	0	0
Marpal_utg000005g0010131	0	0	0	0	0	0	0	0	0	0	0	0	0	0	0	0	0	0
Marpal_utg000005g0010141	7.15787	7.41384	6.99559	6.74601	7.3144	7.11059	7.92906	7.90197	7.5878	7.04838	7.59003	7.37216	6.85555	7.12609	7.4536	6.44024	6.91739	6.56479
Marpal_utg000005g0010151	1.00607	0.847583	0.979228	0.953761	0.818985	0.820541	1.25738	1.07841	1.23923	0.928648	1.04832	1.17773	0.952987	1.0839	1.0091	0.950386	0.91561	0.937318
Marpal_utg000005g0010161	7.93778	9.03722	8.81201	8.21157	8.46411	8.70433	9.02507	8.21375	7.86377	8.15365	8.50447	8.29345	8.88732	9.63802	9.47863	9.04176	9.91976	8.55909
Marpal_utg000005g0010171	4.86381	6.11956	6.02964	5.13915	6.50812	6.90804	5.6984	6.68557	5.27968	5.5075	6.61277	6.08459	6.03667	6.19062	6.1038	6.51814	5.97593	7.58669
Marpal_utg000005g0010181	0.272571	0.053476	0	0.418359	0.225196	0.229042	0.423742	0.299211	0.19513	0.0594043	0.394147	0.316418	0.319215	0.163678	0.167987	0.211801	0.860624	0.130819
Marpal_utg000005g0010191	0.0893516	0.0292166	0.176005	0.0380951	0.0615179	0.0625686	0	0	0	0.0649111	0	0.0246964	0	0	0	0	0	0
Marpal_utg000005g0010201	1.12109	1.25247	0.981477	1.4472	1.20067	1.15576	0.793428	0.99136	0.891745	0.893614	1.09764	1.0587	1.10931	1.01293	1.3648	1.07548	1.65516	1.37006
Marpal_utg000005g0010211	0	0	0	0	0	0	0	0	0	0	0	0	0	0	0	0	0	0
Marpal_utg000005g0010221	0	0.0188095	0	0	0.0198024	0	0	0	0	0.0208947	0	0.0158994	0	0	0	0.0248328	0	0
Marpal_utg000005g0010231	0	0	0	0	0	0	0	0	0	0	0	0	0	0	0	0	0	0
Marpal_utg000005g0010241	3.29664	2.2993	1.94365	4.21657	4.24789	5.41645	2.42928	2.93822	1.90804	4.23502	3.77209	3.64888	2.1252	1.86157	2.06591	3.23144	3.96302	3.03014
Marpal_utg000005g0010251	3.07758	2.15323	2.47393	3.56011	3.10822	3.56539	2.25736	2.13632	2.5515	2.24398	2.4951	2.12032	1.2257	1.6986	1.60385	1.43603	1.71481	1.11323
Marpal_utg000005g0010261	13.7242	8.12879	7.30916	14.0275	15.5339	22.8301	6.58808	10.3239	7.81285	14.4713	11.5868	16.0158	5.80755	6.62251	5.97872	14.4811	14.2671	11.5234
Marpal_utg000005g0010271	0.214771	0.807608	0.793233	0.366271	0.295736	0.112795	0.602848	0.825164	0.480474	1.13118	0.647012	0.771703	0.209603	0.483634	0.808893	0.463577	0.960675	0.515392
Marpal_utg000005g0010281	0.195036	0	0	0.249462	0	0	0.252671	0	0	0	0	0	0.285515	0	0	0	0	0
Marpal_utg000005g0010291	7.0954	5.86978	5.49466	9.1105	8.90095	10.581	6.38295	6.44803	6.70554	10.2892	9.29023	9.94604	4.82182	5.6453	5.14546	8.01605	9.48995	8.29944
Marpal_utg000005g0010301	0	0	0	0	0	0	0	0	0	0	0	0	0	0	0	0	0	0
Marpal_utg000005g0010311	0	0	0.0512012	0	0	0	0	0	0	0	0	0	0	0	0	0	0	0
Marpal_utg000005g0010321	0	0	0	0	0	0	0	0	0	0	0	0	0	0	0	0	0	0
Marpal_utg000005g0010331	0	0.277031	0	0	0	0	0	0	0	0.307742	0	0	0	0	0	0	0.222922	0
Marpal_utg000005g0010341	2.99313	2.64251	1.54136	1.96888	1.80168	2.70377	1.18545	1.26733	1.39278	2.08744	2.06361	3.0066	0.888852	0.98855	1.09803	1.76097	1.93062	1.12871
Marpal_utg000005g0010351	0	0	0	0	0	0	0	0	0	0	0	0	0	0	0	0	0	0
Marpal_utg000005g0010361	23.1009	20.6818	19.9877	25.9621	28.9148	32.9028	20.8394	21.7492	23.4903	31.3908	30.3147	32.2761	19.0731	21.3513	20.8021	28.8904	24.6535	22.9689
Marpal_utg000005g0010371	0	0	0	0	0	0	0	0	0	0	0	0	0	0	0	0	0	0
Marpal_utg000005g0010381	0.576291	0.327719	0.308474	0.448674	0.448525	0.745689	0.248864	0.320891	0.373695	0.309442	0.339675	0.373972	0.366799	0.325999	0.257371	0.367764	0.580162	0.350746
Marpal_utg000005g0010391	5.0007	2.43326	2.49192	3.51535	3.04332	4.95039	2.6608	3.26752	2.50383	3.16793	2.95022	3.30734	2.81784	2.13003	1.93642	2.48002	4.44859	2.22625
Marpal_utg000005g0010401	10.6439	9.54774	9.64978	10.1802	9.3779	11.7084	8.17142	7.6253	7.5359	8.47311	7.40823	8.98359	9.29329	8.04054	9.01322	9.05778	10.7196	8.89745
Marpal_utg000005g0010411	0	0	0	0	0	0	0	0	0	0	0	0	0	0	0	0	0	0
Marpal_utg000005g0010421	0	0	0	0	0	0	0	0	0	0	0	0	0	0	0	0	0	0
Marpal_utg000005g0010431	0.0783823	0.0768894	0.0578993	0.20051	0.48569	0.535152	0	0.0430214	0.105212	0.25624	0.566717	0.259974	0	0.0588353	0	0.152267	0.247486	0.0940481
Marpal_utg000005g0010441	0	0	0	0	0	0	0	0	0	0	0	0	0	0	0	0	0	0
Marpal_utg000005g0010451	0	0	0	0	0	0	0	0	0	0	0	0	0	0	0	0	0	0
Marpal_utg000005g0010461	0	0	0	0	0	0	0	0	0	0	0	0	0	0	0	0	0	0
Marpal_utg000005g0010471	0	0	0	0	0	0	0	0	0	0	0	0	0	0	0	0	0	0
Marpal_utg000005g0010481	0	0	0	0	0	0	0	0	0	0	0	0	0	0	0	0	0	0
Marpal_utg000005g0010491	0.399744	0.686228	0.812025	0.255647	0.206415	0.419882	0.64734	0.493664	0.402429	0.217801	0.135479	0.29003	0.658336	0.750139	0.718562	0.258851	0.15777	0.419683
Marpal_utg000005g0010501	3.41757	3.40072	2.83323	2.86175	3.14858	4.28703	2.73931	3.72459	3.36627	4.12602	3.35535	2.9969	3.9952	3.02668	3.15687	3.50262	3.45459	3.12709
Marpal_utg000005g0010511	17.5096	14.9264	15.112	12.618	10.564	11.0503	12.2144	14.7054	12.1505	13.9631	10.9555	12.6473	15.081	12.1867	11.3297	14.2376	15.804	12.0988
Marpal_utg000005g0010521	32.158	31.9454	35.5375	23.7273	24.8686	24.5439	40.0104	36.168	36.2789	23.6302	23.4212	23.0519	39.0562	34.0845	35.9372	24.9817	20.5969	25.3158
Marpal_utg000005g0010531	0	0	0	0	0	0	0	0	0	0	0	0	0	0	0	0	0	0
Marpal_utg000005g0010541	0	0	0	0	0	0	0	0	0	0	0	0	0	0	0	0	0	0
Marpal_utg000005g0010551	0	0	0	0	0	0	0	0	0	0	0	0	0	0	0	0	0	0
Marpal_utg000005g0010561	0	0	0	0	0	0	0	0	0	0	0	0	0	0	0	0	0	0
Marpal_utg000005g0010571	3.32576	2.95752	3.2832	3.29969	3.54698	3.46065	2.98981	2.91722	2.86483	3.4378	3.51838	3.33756	2.54805	2.39139	3.02504	3.11965	3.17724	3.48699
Marpal_utg000005g0010581	6.58356	6.58997	6.11726	6.07729	5.18446	5.55527	6.74097	6.2482	6.78763	5.27078	6.08249	5.70207	5.81124	7.31636	5.75876	5.5998	6.69121	5.40792
Marpal_utg000005g0010591	0	0	0	0	0	0	0	0	0	0	0	0	0	0	0	0	0	0
Marpal_utg000005g0010601	0	0	0	0	0	0	0	0	0	0	0	0	0	0	0	0	0	0
Marpal_utg000005g0010611	0.0762481	0.317882	0.0563228	0.0487626	0.0590582	0.100112	0.172865	0.146475	0.187636	0.166175	0.0861384	0.15806	0	0.0572333	0.17622	0.0740607	0.150467	0.137231
Marpal_utg000005g0010621	6.1538	7.07216	6.92312	6.09264	5.37139	5.73359	8.17245	7.34879	8.3869	5.55544	5.91068	5.35885	7.12395	9.35429	8.01369	4.63509	5.69085	6.76584
Marpal_utg000005g0010631	10.405	7.71114	7.27637	19.0659	16.2364	22.6807	5.85252	13.7314	8.8878	22.3213	19.6034	22.9622	4.5123	5.31291	3.85296	18.4811	17.302	13.2869
Marpal_utg000005g0010641	0.0542032	0.159513	0.0400387	0	0.111955	0.113868	0	0.0595007	0.0485043	0.118131	0.0979746	0.179778	0	0	0	0.0701977	0.0855714	0.130073
Marpal_utg000005g0010651	0.576154	0.715895	0.453965	2.25992	3.39159	3.87315	0.298565	0.737874	0.446833	2.95083	1.6142	2.16575	0.281145	0.144158	0.53263	2.36286	3.03194	1.91261
Marpal_utg000005g0010661	0.311296	0.179627	0.216421	0.304478	0.302576	0.423148	0.189782	0.281416	0.262179	0.339219	0.248241	0.318857	0.107225	0.21992	0.150473	0.189719	0.346904	0.0878853
Marpal_utg000005g0010671	12.945	13.0627	14.5	11.278	10.5525	10.7662	13.595	13.6627	13.5209	10.6721	11.8143	10.4435	12.24	12.5362	13.8308	11.0758	11.0893	12.1329
Marpal_utg000005g0010681	0	0	0	0	0	0	0	0	0	0	0	0	0	0	0	0	0	0
Marpal_utg000005g0010691	22.7648	20.0531	16.8018	48.5291	53.1297	59.1468	20.6766	20.0484	20.243	52.1549	50.0794	51.7633	18.2018	19.8281	18.0923	50.7092	47.4814	44.0109
Marpal_utg000005g0010701	0	0	0	0	0	0	0	0	0	0	0	0	0	0	0	0	0	0
Marpal_utg000005g0010711	3.72844	4.45721	3.54584	6.91311	10.3405	9.91096	4.59288	4.82693	4.68084	9.29374	8.18819	9.42665	4.84121	4.27704	4.3473	8.2692	7.73732	7.1556
Marpal_utg000005g0010721	16.3781	17.1383	15.6167	22.0751	21.6145	23.5772	16.2727	15.8657	15.8531	22.0246	20.8467	21.7639	15.4268	15.1835	14.913	20.387	22.4826	19.7885
Marpal_utg000005g0010731	4.66965	4.70987	5.14811	4.80512	4.75907	5.19992	4.86695	5.12603	5.63964	5.9685	5.95759	5.69157	5.1141	5.45535	5.39161	4.99039	4.8916	5.30805
Marpal_utg000005g0010741	0	0	0	0	0	0	0	0	0	0	0	0	0	0	0	0	0	0
Marpal_utg000005g0010751	0	0	0.44259	0	0	0.314675	0	0	0.268084	0	0	0	0	0	0	0	0	0
Marpal_utg000005g0010761	1.80272	1.83154	2.23523	2.71751	1.96147	1.89353	1.75158	1.30749	1.03704	1.54348	1.8329	2.48242	1.60226	2.41635	2.47996	1.83438	2.1853	1.69951
Marpal_utg000005g0010771	0	0	0	0	0	0	0	0	0	0	0	0	0	0	0	0	0	0
Marpal_utg000005g0010781	0	0	0	0	0	0	0	0	0	0	0	0	0	0	0	0	0	0
Marpal_utg000005g0010791	0	0	0	0	0	0	0	0	0	0	0	0.161722	0	0	0	0	0	0
Marpal_utg000005g0010801	0	0	0	0.154948	0	0	0.313883	0	0.216811	2.11215	1.09485	0.70315	0	0	0	0.62756	0.3825	0.145355
Marpal_utg000005g0010811	0.127776	0.0626712	0	0.40858	0.461857	1.27502	0.248302	0.140264	0.228683	1.94933	1.90542	1.43033	0	0	0	0.579181	0.806887	0.843226
Marpal_utg000005g0010821	1.01927	1.12484	0.752912	0.977775	0.39474	2.9442	2.80601	0.839165	1.93822	1.80489	1.49693	1.79598	1.11909	2.10398	2.22481	0.990029	1.20685	1.07011
Marpal_utg000005g0010831	2.60159	1.30874	2.75942	18.3443	15.7761	20.6	1.12346	1.75745	1.9102	25.66	28.8178	31.6943	1.56246	1.90274	1.78153	20.5612	21.3784	15.7679
Marpal_utg000005g0010841	0.316305	0.342942	0.245945	0.532331	0.395431	0.751912	0.366642	0.475142	0.461816	0.92519	0.631918	0.924869	0.292447	0.499842	0.205201	0.776163	0.709611	0.599248
Marpal_utg000005g0010851	0	0	0	0	0	0.0457784	0	0	0	0	0	0	0	0	0	0	0	0
Marpal_utg000005g0010861	0	0	0	0	0	0	0	0	0	0	0	0	0	0	0	0	0	0
Marpal_utg000005g0010871	0.382043	0.468459	0.376276	0.651538	0.756222	0.936343	0.0824901	0.419382	0.455833	1.14486	0.431599	0.448779	0.326244	0.334564	0.45783	0.577241	0.70366	0.8022
Marpal_utg000005g0010881	0.138991	0	0.616019	0	0.143542	0.0729967	0	0.152575	0	0.378648	0.376849	0.288125	0	0	0	0	0.219428	0.416927
Marpal_utg000005g0010891	1.4492	1.59255	1.70737	1.70109	1.57243	1.47404	1.79428	1.23844	1.51844	1.41928	1.38435	1.43743	0.953331	1.34942	1.49801	1.65114	1.37562	1.6398
Marpal_utg000005g0010901	2.30218	2.09597	3.04546	2.36723	3.341	3.22421	3.78172	2.94012	4.026	3.64006	3.45414	2.60763	3.12788	2.16855	3.26118	3.13741	2.75555	3.86361
Marpal_utg000005g0010911	70.1862	68.7979	69.6054	45.138	45.3194	43.4162	77.31	72.3728	64.2646	47.046	47.1645	44.4706	73.8956	73.4132	66.2364	52.2036	50.818	54.3559
Marpal_utg000005g0010921	0	0	0	0	0	0	0	0	0	0	0	0	0	0	0	0	0	0
Marpal_utg000005g0010931	15.3823	19.0469	21.6621	18.8148	21.4655	20.2709	22.6176	18.0252	18.9058	17.7777	16.6314	14.7991	17.5795	15.9027	20.95	19.5547	15.755	21.4857
Marpal_utg000005g0010941	0.476887	0.251895	0.812921	1.45453	1.32596	2.04218	0.23762	1.00672	0.19696	1.0793	1.25984	1.24712	1.44994	1.10142	0.828971	1.09269	2.20069	2.06872
Marpal_utg000005g0010951	53.2708	40.4573	39.2411	51.7714	62.0476	57.5336	37.4663	43.2349	38.7532	55.3187	45.1871	52.1404	42.1637	39.6984	40.2439	60.3233	65.1106	62.4674
Marpal_utg000005g0010961	0.96056	1.21148	0.810908	0.643556	0.519623	0.576544	0.82961	0.853594	1.14609	0.847349	0.744108	0.644773	0.937448	1.44203	1.40952	1.42172	0.577695	0.493947
Marpal_utg000005g0010971	3.46308	3.84411	2.49826	1.77438	1.85097	1.64859	2.04645	1.634	1.83039	1.44549	1.18055	1.377	2.00117	2.24982	2.18424	1.19337	1.42276	1.16638
Marpal_utg000005g0010981	28.6163	32.2875	30.1895	32.2134	31.6168	31.1667	32.3836	31.6614	26.6872	33.3607	32.7456	27.8549	31.2945	27.5079	29.7037	33.3983	32.975	28.4547
Marpal_utg000005g0010991	0	0	0	0	0	0	0	0	0	0	0	0	0	0	0	0	0	0
Marpal_utg000005g0011001	6.10766	7.25754	6.95344	5.87915	6.90911	6.77911	7.4231	7.49945	6.60649	7.10152	8.15185	7.23112	7.6045	7.51485	7.95523	7.1964	6.53585	7.47946
Marpal_utg000005g0011011	14.4287	15.8041	17.1146	10.5584	9.08035	8.67075	13.1432	13.2879	13.4859	9.20325	10.7363	9.64894	14.9278	16.1937	17.2613	11.2073	9.39079	11.9648
Marpal_utg000005g0011021	19.2241	19.2191	23.2646	20.5603	18.882	20.4504	18.3344	18.1845	19.6186	13.728	16.4501	18.9928	17.7836	17.5617	16.6795	16.7921	18.0159	16.7845
Marpal_utg000005g0011031	0	0	0	0	0	0	0	0	0	0	0	0	0	0	0	0	0	0
Marpal_utg000005g0011041	0	0	0	0	0	0	0	0	0	0	0	0	0	0	0	0	0	0
Marpal_utg000005g0011051	3.78454	3.98506	5.00464	7.19324	8.06287	8.49247	3.92576	4.88072	4.15632	8.00291	8.89771	7.81232	3.66119	3.59564	4.11846	8.2945	8.14733	5.89052
Marpal_utg000005g0011061	178.805	193.468	201.016	122.254	121.088	112.754	239.188	226.284	206.086	131.134	133.926	118.932	229.398	216.338	213.57	129.071	113.626	146.054
Marpal_utg000005g0011071	2435.73	2258.63	2270.07	1835.87	1942.53	1734.69	2090.07	2298.71	2352.76	1671.33	1763.19	1635.23	2188.65	2432.35	2265.71	1771.86	1651.8	2049.86
Marpal_utg000005g0011081	34.0762	34.1011	37.7904	30.7525	28.3961	27.0583	41.5933	35.6206	36.3171	27.2636	30.3233	26.7416	39.0872	40.4096	40.1272	31.0442	29.9948	33.7506
Marpal_utg000005g0011091	8.64681	8.53083	9.58867	9.78046	9.20826	10.3714	7.38837	7.31942	7.47743	8.44851	8.38529	8.42263	7.85032	7.3477	8.51748	9.73768	9.7874	8.71534
Marpal_utg000005g0011101	49.8805	46.4284	50.5581	40.2676	37.4644	39.4191	56.6349	52.8889	53.7239	40.1485	41.1317	39.774	53.2095	52.0491	52.7644	44.5344	41.2005	43.9522
Marpal_utg000005g0011111	7.81381	6.65829	6.91562	8.72771	8.27414	8.68023	8.97996	7.92527	7.44337	9.67225	9.2911	9.36037	8.38134	8.45994	7.82272	10.1895	10.8862	9.65634
Marpal_utg000005g0011121	6.56763	7.53618	7.06742	6.5336	6.42676	7.43078	6.67019	7.00924	7.83614	7.95195	7.21802	7.9838	7.15145	5.99487	7.80799	7.08802	6.08024	7.63704
Marpal_utg000005g0011131	28.6199	30.6673	30.9956	25.4559	22.8245	23.4291	30.4489	30.2102	29.0983	23.4461	25.3117	25.3909	30.4039	29.9097	30.8021	24.415	25.9125	25.9855
Marpal_utg000005g0011141	59.2585	62.7438	75.2069	54.7757	65.0666	60.8613	73.3597	63.3503	72.3669	62.9817	57.9295	55.9816	65.5257	59.2349	75.5617	70.5154	62.7349	74.1562
Marpal_utg000005g0011151	21.533	22.464	22.281	20.6382	22.1056	21.2865	23.1915	24.2316	23.3981	21.1212	21.1084	22.8382	23.3082	23.1115	21.7963	19.6795	23.7647	20.8983
Marpal_utg000005g0011161	27.3904	26.281	30.0961	16.5316	17.1491	13.9806	23.4531	25.7922	24.4723	12.8717	15.5103	14.4078	27.3161	30.8397	31.6956	16.5171	15.067	17.6648
Marpal_utg000005g0011171	4.60908	5.65591	5.77362	4.16926	3.31207	3.22138	5.83488	5.88676	5.86522	4.67877	4.76741	4.21414	6.92684	6.52469	6.24643	4.19882	3.70737	4.33169
Marpal_utg000005g0011181	107.733	118.336	112.817	149.032	146.942	153.23	130.653	133.486	128.531	168.313	173.164	162.889	129.46	120.041	125.901	159.5	171.335	138.436
Marpal_utg000005g0011191	3.70844	2.67839	4.63581	5.52515	5.47121	5.99271	4.38196	3.8472	4.08434	6.57233	7.10829	5.03487	4.05669	2.5695	5.31616	5.22495	6.36925	4.25403
Marpal_utg000005g0011201	2.37334	2.1694	2.78907	3.72554	2.50674	3.39941	3.07468	2.84214	2.55822	3.23279	4.09491	3.26499	2.92161	2.59124	2.21621	4.6105	2.63981	4.33624
Marpal_utg000005g0011211	0.20401	0.333541	0.502327	0.4349	0.842757	0.714293	0.264297	0.373248	0	0.666932	0.676055	0.112775	0.796406	0.408358	0.279406	0.792631	0.53679	0.571164
Marpal_utg000005g0011221	2.25351	1.64377	2.30485	2.2911	2.62565	2.00288	3.5183	1.45888	2.2234	2.58158	1.87999	3.25804	1.77634	1.12769	1.72122	2.31982	2.46299	2.84256
Marpal_utg000005g0011231	4.07217	3.86891	4.27013	6.75651	7.514	7.25349	4.24256	4.26697	3.49112	6.73376	6.74294	6.83583	3.81439	3.82616	4.82635	6.19579	6.99075	6.20153
Marpal_utg000005g0011241	639.15	631.333	609.32	590.939	598.027	594.437	646.114	670.423	634.145	678.777	663.988	621.677	678.564	655.054	650.77	689.996	714.168	642.038
Marpal_utg000005g0011251	17.72	19.6271	18.7045	14.5029	15.9897	14.527	18.0819	18.9216	17.3812	15.902	15.2796	14.9673	15.1847	18.5107	18.2538	13.0055	14.8504	14.4286
Marpal_utg000005g0011261	12.2364	11.7851	10.7027	9.33721	8.37198	9.31828	10.268	10.3795	9.71796	7.62158	7.7035	8.3937	8.85467	11.0636	9.34096	8.60785	8.29783	9.10949
Marpal_utg000005g0011271	0	0	0	0	0	0	0	0	0	0	0	0	0	0	0	0	0	0
Marpal_utg000005g0011281	28.3634	31.162	27.916	21.6169	22.1003	19.9711	29.4975	28.1078	24.9087	22.3175	19.1283	19.2528	26.001	32.6841	29.295	21.9891	22.0801	22.8134
Marpal_utg000005g0011291	116.026	99.1858	101.841	84.4656	70.0592	76.1488	70.9471	62.6084	64.0335	53.0646	52.8195	60.8273	64.0666	84.5644	70.0035	59.4157	60.3774	72.4727
Marpal_utg000005g0011301	0	0	0	0	0	0	0	0	0	0	0	0	0	0	0	0	0	0
Marpal_utg000005g0011311	7.26838	7.39911	7.28826	5.93753	5.85818	5.57592	9.19137	8.33527	7.92728	6.38267	6.1489	6.05006	7.41046	8.34761	8.65653	6.41806	6.02024	7.07495
Marpal_utg000005g0011321	0	0	0	0	0	0	0	0	0	0	0	0	0	0	0	0	0	0
Marpal_utg000005g0011331	3.11382	3.28768	3.6872	6.91659	9.47544	9.52494	2.72525	2.92238	2.54182	9.49301	7.89474	7.49945	3.16648	3.37213	3.23506	6.0182	6.62324	5.77536
Marpal_utg000005g0011341	356.753	386.481	372.245	973.756	830.775	927.138	244.062	270.656	267.972	818.004	846.203	758.547	323.037	288.111	362.183	836.381	1091.66	686.714
Marpal_utg000005g0011351	90.9268	91.5602	90.5326	66.4396	65.9556	60.5583	102.828	101.91	97.8334	63.9185	68.2658	64.5035	106.763	108.56	102.928	69.0459	64.8004	80.2858
Marpal_utg000005g0011361	0.442645	0.217107	0.653944	1.98158	0	0.232472	0	0.242953	0.198052	1.44705	0.700086	2.29397	0.323995	0.166129	1.02302	1.00321	0.69881	0.531114
Marpal_utg000005g0011371	0.0822602	0.0605201	0.212673	0.447164	0.148668	0.280814	0.0532844	0.0902998	0.110417	0.448196	0.483238	0.443359	0.240843	0.185238	0.232363	0.292968	0.389596	0.296103
Marpal_utg000005g0011381	11.8185	12.2892	13.802	12.9252	16.0896	15.6333	14.8775	13.3702	13.4145	15.5769	15.2053	13.2735	12.775	10.8102	13.5695	17.3686	15.087	16.4289
Marpal_utg000005g0011391	0	0	0	0	0	0	0	0.0270098	0	0.0268121	0.0222373	0	0	0	0	0.0318655	0	0
Marpal_utg000005g0011401	0	0	0	0	0	0	0	0	0	0	0	0	0	0	0	0	0	0
Marpal_utg000005g0011411	21.0675	23.8757	21.5061	20.019	19.9993	18.6458	25.99	24.0244	24.9849	17.3203	19.4497	19.137	23.4947	25.355	26.0679	18.8097	17.8687	18.7398
Marpal_utg000005g0011421	109.681	102.711	102.874	110.024	90.1764	95.9124	76.261	78.4577	80.4683	86.2443	94.6484	98.7988	85.441	86.9452	90.2468	104.907	113.689	115.887
Marpal_utg000005g0011431	24.3756	23.0545	23.0868	23.392	23.299	22.8941	26.186	23.0423	22.0325	22.0855	22.585	21.7284	25.1343	24.7714	24.9679	24.728	24.7785	25.2025
Marpal_utg000005g0011441	0	0	0	0	0	0	0	0	0	0	0	0	0	0	0	0	0	0
Marpal_utg000005g0011451	0.667298	0.561076	1.03278	1.01608	0.886042	0.600784	1.23499	0.523225	0.796184	0.865662	1.55079	0.869495	1.11641	0.954071	0.750711	0.987664	0.852812	1.02943
Marpal_utg000005g0011461	35.9014	33.2501	34.7147	29.0031	27.6645	28.4632	30.3982	28.8068	32.2844	25.88	28.1159	28.0293	27.8752	33.7767	28.6362	28.6275	27.2791	27.4189
Marpal_utg000005g0011471	0	0	0	0	0	0	0	0	0	0	0	0	0	0	0	0	0	0
Marpal_utg000005g0011481	8.01611	8.38468	9.30814	8.99729	9.53809	9.08971	9.89979	8.79399	9.46022	8.96127	8.75861	9.23594	8.64555	6.93632	9.5127	9.50329	9.42744	9.01103
Marpal_utg000005g0011491	2.39622	2.18268	1.98678	3.54965	3.13121	3.54426	2.21738	1.94597	1.88172	3.26396	2.96117	3.53793	1.52126	1.52335	1.58229	2.62831	2.18099	2.6551
Marpal_utg000005g0011501	0	0	0	0	0	0	0	0	0	0	0	0	0	0	0	0	0	0
Marpal_utg000005g0011511	16.9439	15.661	16.5592	18.6568	20.7877	21.331	13.9851	15.0585	13.2502	17.8779	18.7649	18.4967	13.7241	15.316	15.4076	17.8372	18.2394	16.4099
Marpal_utg000005g0011521	0	0	0	0.139168	0.133437	0.300003	0	0	0	0.170438	0.0737514	0.0733039	0.0199101	0	0	0.0968771	0.053679	0.0571164
Marpal_utg000005g0011531	0	0	0	0	0	0	0	0	0	0	0	0	0	0	0	0	0	0
Marpal_utg000005g0011541	0	0	0	0	0	0	0	0	0	0	0	0	0	0	0	0	0	0
Marpal_utg000005g0011551	11.7419	12.4683	11.6974	13.205	11.9716	13.2983	11.8745	10.522	11.8386	12.8278	12.0558	12.667	10.9332	11.8565	11.1277	12.2455	12.5787	12.7349
Marpal_utg000005g0011561	10.4109	10.7805	10.8395	8.75169	9.69717	10.7916	10.5144	9.51014	10.0887	8.54583	8.84772	8.86822	9.9857	10.9357	9.80713	9.22946	9.09036	10.7486
Marpal_utg000005g0011571	0	0	0	0	0	0	0	0	0	0	0	0	0	0	0	0	0	0
Marpal_utg000005g0011581	14.1493	13.5988	14.387	12.3826	12.9166	13.779	14.7436	14.547	13.5672	13.0464	12.7705	12.4291	13.6132	13.1577	14.6319	13.3292	12.7816	12.7845
Marpal_utg000005g0011591	0	0	0	0	0	0	0	0	0	0	0	0	0	0	0	0	0	0
Marpal_utg000005g0011601	18.598	18.9878	22.9005	22.4742	23.8006	23.3108	21.9343	18.525	19.8453	21.4458	20.2643	19.1619	17.0132	14.9326	21.6598	23.2061	21.4657	23.8888
Marpal_utg000005g0011611	12.3492	12.635	12.7793	11.6705	11.8915	11.1382	11.1572	12.2026	11.1866	11.3898	10.6122	10.869	11.4134	12.5588	10.6583	12.2099	11.6197	11.6081
Marpal_utg000005g0011621	0	0	0	0	0	0	0	0	0	0	0	0	0	0	0	0	0	0
Marpal_utg000005g0011631	0.102556	0.150904	0.227267	0	0.185348	0.134653	0.132862	0.0562894	0.321205	0.307327	0.231717	0.170076	0.262731	0.153961	0.263357	0.36525	0.0809531	0.307632
Marpal_utg000005g0011641	3.01656	3.14143	3.18928	2.57832	2.64285	3.15351	2.98192	3.75081	3.03203	2.664	3.0493	2.98733	2.93003	3.24084	2.79015	2.74024	2.32472	3.13916
Marpal_utg000005g0011651	0	0	0	0	0	0.0732647	0	0	0	0	0	0	0	0	0	0	0	0
Marpal_utg000005g0011661	0.0950105	0	0.0935763	0.0810156	0.130828	0.166328	0	0.0695308	0	0	0.0572452	0.052521	0	0.0950891	0.0325308	0.205078	0	0.227999
Marpal_utg000005g0011671	1.36485	0.56731	0.888568	0.798885	0.788381	0.923339	0.59938	0.634847	0.703826	0.579786	0.648115	0.383632	0.507968	0.694564	1.16432	0.569224	0.839969	0.94372
Marpal_utg000005g0011681	5.82653	5.12968	4.4706	5.07581	5.29082	5.39513	5.39903	4.3854	4.81011	5.19215	5.20587	4.8753	5.44023	4.80189	4.96239	5.15661	5.30114	4.666
Marpal_utg000005g0011691	0	0	0	0	0	0	0	0	0	0	0	0	0	0	0	0	0	0
Marpal_utg000005g0011701	0	0	0	0	0	0	0	0	0	0	0	0	0	0	0	0	0	0
Marpal_utg000005g0011711	6.97797	5.42542	5.37918	14.0068	12.8611	15.0269	4.04831	6.27368	5.6339	14.9366	14.2958	17.6104	4.81743	3.84705	3.37076	12.8572	15.4111	10.4741
Marpal_utg000005g0011721	3.71057	4.03708	4.26911	3.7812	3.54564	3.64116	4.14601	3.86012	3.82669	3.56594	3.8648	3.75741	3.02856	3.48882	3.79431	4.10155	3.69514	3.70017
Marpal_utg000005g0011731	0	0	0	0	0	0	0	0	0	0	0	0	0	0	0	0	0	0
Marpal_utg000005g0011741	0	0	0	0	0	0	0	0	0	0	0	0	0	0	0	0	0	0
Marpal_utg000005g0011751	0.385774	0.227056	0.22797	0.345397	0.239042	0.162083	0	0	0.138085	0.210189	0.522976	0.543793	0.169421	0.115828	0.0792514	0.0499609	0.243611	0.18515
Marpal_utg000005g0011761	2.7513	2.02417	1.79783	7.74869	6.8029	7.61378	1.33663	2.26515	1.91754	5.99619	6.00118	6.90983	1.58782	1.11202	1.63042	5.72161	6.7241	4.95178
Marpal_utg000005g0011771	0	0	0	0	0	0	0	0	0	0	0	0	0	0	0	0	0	0
Marpal_utg000005g0011781	2.32756	2.33948	2.45189	2.31262	2.27834	2.48733	2.46037	2.27731	2.45714	2.54737	2.57612	2.56771	2.32093	2.50672	2.35962	2.42898	2.41774	2.2423
Marpal_utg000005g0011791	0	0	0	0	0	0	0	0	0	0	0	0	0	0	0	0	0	0
Marpal_utg000005g0011801	3.58533	3.77817	3.79748	4.67094	5.20612	5.42611	3.93355	3.54307	3.75177	4.77716	4.83415	4.94565	3.21491	3.32187	3.58877	5.23583	4.80658	4.10228
Marpal_utg000005g0011811	38.8165	33.9896	38.5439	28.8806	30.0602	29.3446	36.3259	34.8813	36.1497	27.8261	26.1022	23.863	36.1196	32.3875	37.6364	32.5124	28.5823	34.4814
Marpal_utg000005g0011821	6.11335	5.81136	6.49106	4.84994	5.49655	5.13887	5.53613	5.21953	4.83966	4.65665	4.95002	5.36142	5.89073	4.6727	5.97036	5.85724	5.3075	5.47818
Marpal_utg000005g0011831	5.23115	5.2422	4.31874	5.96934	5.68841	5.38694	4.67746	4.39125	4.34153	5.108	5.58988	4.92445	3.78391	5.23547	5.17312	5.34011	6.21816	5.83361
Marpal_utg000005g0011841	0	0	0	0	0	0	0	0	0	0	0	0	0	0	0	0	0	0
Marpal_utg000005g0011851	0.184914	0.181392	0.273184	0.315353	0.318279	0.258973	0.918305	0.541297	0.496416	0.268668	0.222826	0.281102	0.225581	0.185067	0.443191	0.159653	0.194618	0.25885
Marpal_utg000005g0011861	19.7078	18.733	18.9965	18.5146	18.0915	20.6872	19.6105	20.0407	17.8294	19.8524	21.4127	20.8279	19.6436	19.0934	21.1457	21.5167	23.797	20.5763
Marpal_utg000005g0011871	4.65891	5.78503	5.94627	4.19581	4.34704	4.31288	6.13116	5.98819	5.55436	3.96024	4.61032	4.85944	5.92452	6.03134	6.43621	4.26749	3.56116	4.63479
Marpal_utg000005g0011881	20.9474	22.8316	23.2002	17.5197	16.66	16.9727	21.9388	22.7891	19.128	20.6983	16.9974	18.2566	18.9552	19.3984	22.9456	17.4621	17.2741	17.3017
Marpal_utg000005g0011891	22.523	24.5992	22.5921	21.5667	19.463	20.2318	21.2064	19.624	20.7056	19.1451	21.0508	20.6658	21.8234	19.9318	23.214	18.5694	17.6087	18.6809
Marpal_utg000005g0011901	33.0845	33.7132	36.7519	32.2877	32.5655	29.7296	36.6677	37.3861	36.408	35.2685	35.3048	33.9115	40.7734	39.8654	39.7489	36.9844	34.4866	35.0097
Marpal_utg000005g0011911	111.277	110.295	115.679	132.89	144.53	143.978	105.802	104.898	109.533	131.074	134.179	125.879	101.212	102.454	104.27	120.58	120.695	115.032
Marpal_utg000005g0011921	0	0	0	0	0	0	0	0	0	0	0	0	0	0	0	0	0	0
Marpal_utg000005g0011931	13.26	13.3632	14.6923	9.44078	10.5648	9.84756	15.0983	14.3854	13.3723	11.3169	11.1648	10.2434	13.8383	11.3918	12.8755	9.79389	10.7531	11.0004
Marpal_utg000005g0011941	0	0	0	0	0	0	0	0	0	0	0	0	0	0	0	0	0	0
Marpal_utg000005g0011951	11.0207	12.5643	13.5411	10.5173	10.627	11.0044	13.888	12.5869	14.5309	10.1517	10.9061	10.4443	12.9248	12.671	14.3005	11.602	10.2166	12.1167
Marpal_utg000005g0011961	0.269261	0.105653	0	0.275519	0.278076	0	0.139532	0.118231	0.33733	0	0	0	0.315338	0	0.110631	0.139486	0	0
Marpal_utg000005g0011971	12.0661	12.1525	12.047	13.8732	13.001	13.2779	13.1036	12.9298	13.339	13.1105	13.6844	13.682	14.1437	13.5496	12.6804	13.2347	13.1211	12.4602
Marpal_utg000005g0011981	0	0	0	0	0	0	0	0	0	0	0	0	0	0	0	0	0	0
Marpal_utg000005g0011991	3.64808	4.5814	4.6492	2.8458	2.58758	1.83172	4.62226	3.96062	4.14343	2.75215	2.24633	2.62605	3.02235	4.27299	4.40607	2.15461	2.21511	2.40506
Marpal_utg000005g0012001	10.7894	11.6653	12.5266	9.73516	11.5544	10.1504	13.8411	13.3115	13.5275	11.2844	11.7438	11.4067	12.962	11.6904	14.4195	13.639	10.8125	14.8455
Marpal_utg000005g0012011	15.1364	15.5047	16.1913	12.6709	11.7332	10.9961	15.5742	17.0272	16.6277	12.5846	13.704	13.4834	15.064	16.1583	16.9503	13.2805	12.3285	13.6105
Marpal_utg000005g0012021	12.4592	13.8352	13.3265	15.4261	13.8193	17.1962	15.8182	14.7984	14.3825	16.6995	15.7644	14.7734	14.8102	12.1204	12.5419	14.9094	16.9945	12.7369
Marpal_utg000005g0012031	0	0	0	0	0	0	0	0.0330649	0	0	0	0	0.088189	0	0	0	0	0
Marpal_utg000005g0012041	0	0	0	0	0	0	0	0	0	0	0	0	0	0	0	0	0	0
Marpal_utg000005g0012051	0.048777	0	0.0720609	0.0623883	0	0.0512342	0.063191	0.0535441	0	0.0797285	0.0440832	0.0606678	0	0.036613	0.0501025	0	0.346522	0.0585257
Marpal_utg000005g0012061	14.589	13.564	14.7081	21.7798	23.1571	23.8479	13.4498	15.6466	14.0044	22.5769	22.2647	23.2091	11.7204	12.4277	12.3218	19.8921	20.6271	17.755
Marpal_utg000005g0012071	15.6089	15.2894	16.8103	28.5291	28.4551	31.7687	14.2136	17.9539	16.4576	28.6195	29.5221	29.0179	13.3457	13.0068	13.3144	23.6425	29.2846	23.5599
Marpal_utg000005g0012081	0	0	0	0	0	0	0	0	0	0	0	0	0	0	0	0	0	0
Marpal_utg000005g0012091	4.05765	4.76815	5.09696	5.66299	5.90378	5.7327	4.66808	5.32418	5.17704	5.50976	5.81592	5.42358	4.8572	4.82244	4.76488	5.64501	5.63016	5.63569
Marpal_utg000005g0012101	18.8137	18.907	19.5407	21.0557	21.9868	22.0225	18.0543	18.467	19.7195	22.047	21.8163	23.9676	16.3209	19.0908	18.4175	22.1737	22.8457	19.8119
Marpal_utg000005g0012111	1.09028	0.763942	0.230106	0.199219	1.20641	0.981609	0.403564	0.170977	0.278757	0.763769	1.47805	0.322875	0.228011	0.584564	0.559957	1.41201	0.860624	0.654097
Marpal_utg000005g0012121	13.4848	14.936	16.4983	12.1404	12.3984	11.9088	14.264	13.3512	13.8009	12.4118	13.5005	12.2887	13.9525	14.5638	15.0077	13.5472	12.2771	11.8129
Marpal_utg000005g0012131	2.89962	1.66501	2.42399	1.77297	1.9428	1.91656	1.61254	3.24512	1.63279	1.5105	1.47009	1.79445	1.96709	1.52887	1.11872	2.27147	1.98738	1.4256
Marpal_utg000005g0012141	0.610159	0.676609	0.705461	0.339316	0.520546	0.195056	0.92794	0.465943	0.878358	0.722709	0.887106	0.7919	0.621368	0.597388	0.926486	0.549709	0.71198	0.700278
Marpal_utg000005g0012151	377.603	358.866	329.54	578.112	350.76	383.499	162.785	174.532	181.531	432.088	497.994	457.217	255.368	236.502	281.48	533.7	687.88	565.891
Marpal_utg000005g0012161	530.014	544.039	493.145	840.264	536.807	569.04	234.262	266.803	267.991	617.19	765.247	680.901	388.658	349.525	414.289	778.976	994.696	839.767
Marpal_utg000005g0012171	169.708	150.401	148.715	251.469	161.307	174.89	71.3921	72.5919	78.1841	185.004	212.177	204.711	107.009	104.055	111.929	216.067	282.228	236.968
Marpal_utg000005g0012181	88.838	95.6277	97.4321	73.2017	76.7138	68.942	99.0568	99.4347	86.6496	66.4822	62.1431	60.7903	88.745	93.117	89.3366	63.3604	59.9541	70.8492
Marpal_utg000005g0012191	23.1075	22.526	25.5748	18.1445	18.3014	17.4033	23.0873	24.1371	23.8912	19.2505	20.0825	19.721	25.1311	23.2929	25.1129	20.7975	19.2636	20.1062
Marpal_utg000005g0012201	0	0	0	0	0	0	0	0	0	0	0	0	0	0	0	0	0	0
Marpal_utg000005g0012211	27.8172	29.5416	28.9637	25.6019	25.6178	25.5599	29.0964	28.81	27.2843	26.3323	27.3921	26.2046	27.8856	27.5437	27.6539	26.9252	26.082	25.381
Marpal_utg000005g0012221	3.48746	4.40881	3.90045	3.12559	3.27191	3.40518	3.97715	4.32706	3.46144	3.42562	4.07301	3.50269	3.68518	3.77916	4.42734	4.2621	4.12928	3.49198
Marpal_utg000005g0012231	11.4031	10.4488	12.309	12.8509	10.7473	12.0977	11.2807	10.509	10.1457	10.5568	11.0883	12.4084	10.0685	11.6251	9.21267	11.4674	10.8839	11.0947
Marpal_utg000005g0012241	3.02864	2.93081	2.37021	6.82625	7.91248	8.79564	3.64792	3.53131	3.22295	8.62543	8.45573	9.83484	2.50441	2.45769	2.63169	8.39594	9.27843	7.78846
Marpal_utg000005g0012251	2.28966	2.1223	1.93826	3.00927	2.98997	3.45844	2.60673	2.46497	2.51177	3.69789	3.26646	3.51468	2.2715	2.11164	2.45555	3.57796	3.80392	3.65547
Marpal_utg000005g0012261	3.06147	3.01517	3.52785	2.96033	3.14905	4.18041	3.52195	3.56232	3.22175	3.88321	4.30524	4.06165	2.90415	2.53699	3.34592	3.06087	3.55723	3.70273
Marpal_utg000005g0012271	6.68226	7.26614	5.6811	48.6612	57.2264	69.4275	6.08435	8.58096	8.4054	66.5311	47.9435	59.3811	5.26024	5.53635	3.85282	45.9238	47.8703	33.6596
Marpal_utg000005g0012281	3.44955	2.97779	2.59907	19.0164	27.5024	25.472	3.57514	3.90029	4.04379	30.9364	22.0415	31.1775	3.02989	2.27859	2.23228	22.3373	18.6248	12.0859
Marpal_utg000005g0012291	0	0	0	0	0	0	0	0	0	0	0	0	0	0	0	0	0	0
Marpal_utg000005g0012301	0.0314679	0.0926057	0	0.0201245	0.113743	0.132213	0	0.0345433	0.084478	0.0171453	0.0853192	0.14351	0.115165	0	0.0969691	0.163014	0	0.0377572
Marpal_utg000005g0012311	7.81488	8.13525	8.61485	9.40184	9.9522	10.7133	8.52041	7.81422	7.69191	9.81895	10.0825	10.0145	7.08452	7.6031	8.28736	10.2849	10.1831	9.41055
Marpal_utg000005g0012321	0	0	0	0	0	0	0	0	0	0	0	0	0	0	0	0	0	0
Marpal_utg000005g0012331	3.55043	4.38549	4.24832	4.49215	5.26638	4.3495	4.78837	5.11801	4.72797	5.12234	4.83742	4.79429	4.40048	4.09827	4.99384	5.09466	4.40662	4.8857
Marpal_utg000005g0012341	0	0	0	0	0	0	0	0	0	0	0	0	0	0	0	0	0	0
Marpal_utg000005g0012351	0	0	0	0	0	0	0	0	0	0	0	0	0.0365399	0	0	0.032326	0	0.0299493
Marpal_utg000005g0012361	0	0	0	0	0	0	0	0	0	0	0	0	0	0	0	0	0	0
Marpal_utg000005g0012371	10.3171	10.3057	10.1118	13.9363	15.1247	16.5988	13.0073	11.5878	12.3848	15.9863	15.0098	15.7012	9.09878	10.2375	10.8301	16.4737	13.5665	12.53
Marpal_utg000005g0012381	0	0	0	0	0	0	0	0	0	0	0	0	0	0	0	0	0	0
Marpal_utg000005g0012391	6.03741	4.74734	6.05246	9.83657	9.03095	10.9467	5.80407	5.41769	4.395	7.98876	6.30088	8.30384	5.01533	4.89147	4.25737	7.63278	10.5904	7.0141
Marpal_utg000005g0012401	0.352388	0.230451	0.173534	0.300482	0.339663	0.296112	0.456522	0.283674	0.16818	0.332798	0.276014	0.525952	0.103173	0.387947	0.289571	0.273823	0.445056	0.39463
Marpal_utg000005g0012411	5.28316	6.11455	6.52907	6.95998	6.586	6.9253	5.76271	6.27358	6.54404	7.62381	8.22249	7.47231	4.59407	5.12184	6.4618	7.32686	6.86338	5.8209
Marpal_utg000005g0012421	15.256	14.6598	14.7751	22.8739	24.3893	24.7731	13.1044	12.4035	10.5015	19.6687	17.195	18.8502	18.487	15.7779	17.7401	20.2823	23.9209	21.4453
Marpal_utg000005g0012431	2.3601	3.09797	2.60876	2.34546	1.59569	1.94396	2.15567	2.21799	2.55258	1.6282	1.70332	1.7317	3.13185	2.52349	2.93002	1.75915	1.76915	2.09839
Marpal_utg000005g0012441	2.57566	2.32871	2.43281	4.39254	4.64164	5.25807	2.40079	2.59563	2.70369	4.9539	4.50721	5.40734	2.12908	2.42988	2.54927	5.01265	4.91058	4.3739
Marpal_utg000005g0012451	34.8067	31.3209	31.0421	39.612	39.2484	41.5981	28.671	29.935	29.3486	36.3362	37.8768	39.8263	31.1273	28.6296	31.741	40.0197	42.871	38.3653
Marpal_utg000005g0012461	0	0	0	0	0	0	0	0	0	0	0	0	0	0	0	0	0	0
Marpal_utg000005g0012471	0	0	0	0	0	0	0	0	0	0	0	0	0	0	0	0	0	0
Marpal_utg000005g0012481	4.64794	5.21632	5.31108	5.15042	5.46438	5.67803	4.63452	4.64759	5.10149	4.41196	4.89348	5.28237	4.87577	5.43002	4.88286	4.49606	4.88257	5.3443
Marpal_utg000005g0012491	10.2042	8.96719	9.13214	14.8924	13.764	17.0222	8.09282	10.304	9.39475	12.3848	10.0204	13.7088	7.54084	7.905	7.96193	12.2835	12.8309	11.9101
Marpal_utg000005g0012501	27.2088	31.1477	32.189	14.1381	16.5743	12.9222	29.9136	27.8262	30.863	14.651	13.9522	14.1889	26.7226	32.1909	34.0618	17.3779	13.759	19.6072
Marpal_utg000005g0012511	0.813191	1.01362	1.02071	0.957999	1.1429	0.982602	1.31093	1.05039	0.993052	1.01273	1.11622	0.902429	1.04723	0.959195	0.832149	1.06107	0.897692	1.0931
Marpal_utg000005g0012521	0.228548	0.224195	1.01294	1.02314	1.29816	1.32034	0.444129	0.376327	0.613554	0.498098	0.826219	0.568526	0.167286	0.857762	0.352138	0.887964	1.44325	0.411339
Marpal_utg000005g0012531	24.4236	24.1849	24.7193	24.0185	25.2606	25.1975	23.7645	24.1122	23.9542	24.286	25.4242	25.8374	22.9899	23.6713	23.7806	24.513	24.7714	24.0307
Marpal_utg000005g0012541	0	0	0	0	0	0	0	0	0	0	0	0	0	0	0	0	0	0
Marpal_utg000005g0012551	9.25284	9.65827	9.37121	11.3763	13.0591	11.7902	11.0403	9.79386	8.69954	12.0964	11.6152	10.2793	7.54984	7.45255	8.45613	11.8582	12.017	10.6058
Marpal_utg000005g0012561	0	0	0	0	0	0	0	0	0	0	0	0	0	0	0	0	0	0
Marpal_utg000005g0012571	4.56247	5.30973	5.26668	4.78982	4.49229	4.96408	5.52938	5.4392	5.39979	4.88263	4.43379	4.47468	4.59632	5.76917	5.54312	5.12517	5.70547	5.35661
Marpal_utg000005g0012581	5.32362	5.54397	5.06931	4.00161	3.93452	3.6572	6.63531	5.73313	6.43463	3.76663	4.19566	3.51468	5.76186	4.62098	6.9455	4.34584	3.54501	3.11813
Marpal_utg000005g0012591	4.09428	4.62357	3.94933	2.96932	3.05136	3.02959	4.57508	4.10831	3.91561	4.33889	4.25978	4.07157	4.42829	4.41449	3.71417	3.6625	3.75383	4.05161
Marpal_utg000005g0012601	5.00759	4.5491	4.70919	4.40588	4.991	4.84944	4.95545	4.34568	4.70192	4.69485	4.61864	5.16684	4.33517	5.12493	4.50995	4.60759	5.01605	4.82401
Marpal_utg000005g0012611	0	0	0	0	0	0	0	0	0	0	0	0	0	0	0	0	0	0
Marpal_utg000005g0012621	3.79006	3.5724	3.79777	4.36292	4.35661	4.56949	3.50109	2.93042	4.2026	3.77091	3.91681	4.72767	2.99126	2.79542	2.69129	3.24384	3.64209	3.67759
Marpal_utg000005g0012631	0.554762	0.481404	0.81958	2.31975	2.02727	2.71184	0.469919	0.30449	0.420059	1.79032	1.83196	1.84	0.124941	0.352351	0.438336	1.68562	3.20008	1.17767
Marpal_utg000005g0012641	0.106704	0.0598127	0.0900803	0.0194972	0.0157425	0.0640457	0.0592443	0.0836665	0	0	0.247979	0.0379191	0.0446301	0.0228841	0	0.0592248	0.0962605	0.0914506
Marpal_utg000005g0012651	0	0	0	0	0	0	0	0	0	0	0	0.0273005	0	0	0	0	0	0
Marpal_utg000005g0012661	0	0	0	0	0	0	0	0	0	0	0	0	0	0	0	0	0	0
Marpal_utg000005g0012671	11.8158	11.3643	12.225	15.2361	15.2831	15.8878	10.9446	12.9284	11.7962	18.4538	16.7313	18.8132	9.15573	9.01365	9.23119	18.1935	19.0792	16.9482
Marpal_utg000005g0012681	7.73538	8.87346	9.06739	8.03411	8.71327	8.71114	9.32032	8.50067	7.86015	8.46611	8.50382	8.13151	7.75964	7.58948	9.76049	10.215	8.19469	8.82494
Marpal_utg000005g0012691	0	0	0	0	0	0	0	0	0	0	0	0	0	0	0	0	0	0
Marpal_utg000005g0012701	0	0	0	0	0	0	0	0	0	0	0	0	0	0	0	0	0.0722368	0
Marpal_utg000005g0012711	0	0	0	0	0	0	0	0	0	0	0	0	0	0	0	0	0	0
Marpal_utg000005g0012721	31.2453	30.8769	29.1719	31.576	30.6713	32.7634	27.9528	28.8752	25.161	30.7556	30.0055	33.6453	29.2446	28.5229	28.8266	31.6034	33.4742	28.768
Marpal_utg000005g0012731	9.0593	9.31333	9.85049	7.88968	8.39951	8.4161	9.91075	9.12261	8.31578	7.5992	8.40587	7.94588	9.34822	7.88207	9.18969	8.53087	8.26341	8.18385
Marpal_utg000005g0012741	0	0	0	0	0	0	0	0	0	0	0	0	0	0	0	0	0	0
Marpal_utg000005g0012751	10.1855	10.996	10.4009	7.81198	8.21497	7.45253	10.1867	9.89624	10.7182	8.03044	9.86641	10.0378	9.15516	10.4867	10.6313	8.97559	8.94936	9.36885
Marpal_utg000005g0012761	6.8657	5.96031	7.93948	12.2045	10.9868	12.5339	6.82013	7.27184	6.30087	12.3099	11.5576	11.9134	6.51854	6.28962	5.43003	12.1586	13.0206	10.7382
Marpal_utg000005g0012771	12.3965	10.1722	11.9772	11.5351	10.4171	9.90189	12.8641	11.9868	11.2759	11.0088	10.9764	11.0607	11.9142	10.7321	12.0717	11.8628	11.1619	11.3111
Marpal_utg000005g0012781	381.932	405.192	399.486	389.544	383.847	370.079	396.404	431.945	400.96	408.663	419.419	393.104	412.262	400.075	403.171	380.289	393.047	380.65
Marpal_utg000005g0012791	2.95684	4.10907	3.94097	2.69943	2.65534	2.48689	4.71887	3.37518	3.30744	2.74343	3.35006	2.83375	4.28148	3.36136	4.02758	3.46861	3.01052	2.73798
Marpal_utg000005g0012801	3.7619	4.09329	4.60926	4.33543	4.45522	4.59875	3.17698	3.01613	2.76893	3.76357	2.92414	3.60904	3.10126	3.64294	3.89051	3.65814	3.70932	4.42134
Marpal_utg000005g0012811	9.93471	14.0768	10.6001	14.4719	15.9599	16.5224	10.7254	14.8438	12.1005	11.1266	11.4728	14.416	14.1395	9.11435	16.1574	12.8663	14.8127	14.9004
Marpal_utg000005g0012821	0.765773	1.95309	2.88486	0.783571	2.17482	1.12609	1.58731	1.72326	2.02151	1.2517	1.52258	1.55567	1.84968	1.32205	2.12377	1.68596	1.69251	1.05665
Marpal_utg000005g0012831	28.2234	28.3556	29.1421	30.2167	26.7355	30.4944	27.2308	28.9111	30.9792	29.972	33.4958	30.8508	21.0396	23.518	24.2109	29.8509	32.9567	27.6562
Marpal_utg000005g0012841	23.4235	22.5628	20.4537	20.1534	18.2674	20.4184	25.6006	22.7085	21.5009	19.8232	20.2237	20.9742	21.0629	21.7511	20.2774	18.6859	20.205	20.2095
Marpal_utg000005g0012851	21.6209	19.4319	19.5806	14.757	18.439	16.4254	16.1204	17.5322	18.1104	13.8712	12.7755	13.4211	18.5299	16.2827	15.7687	13.1823	11.7791	10.783
Marpal_utg000005g0012861	0	0	0	0.118974	0	0	0	0	0	0	0	0	0	0	0	0	0	0
Marpal_utg000005g0012871	0	0.0865261	0	0	0	0	0	0	0	0	0	0	0	0	0	0	0	0
Marpal_utg000005g0012881	7.5671	7.19647	8.43077	8.3961	9.31376	9.6738	7.15373	7.2638	6.1339	8.3681	8.3832	9.00427	6.8474	7.77474	7.1764	8.80037	9.25916	8.06626
Marpal_utg000005g0012891	0	0	0	0	0	0	0	0	0	0	0	0	0	0	0	0	0	0
Marpal_utg000005g0012901	0	0	0	0	0	0	0	0	0	0	0	0	0	0	0	0	0	0
Marpal_utg000005g0012911	0	0.177606	0.0891607	0.0771928	0	0.0633919	0	0	0.0540061	0	0.0545439	0	0	0.271806	0	0	0.190556	0
Marpal_utg000005g0012921	0.534322	0.215825	0.371475	0.984937	1.44446	1.15549	0.366469	0.41403	0.534395	0.941878	0.994215	1.0946	0.138035	0.542628	0.355133	0.956576	0.669871	0.791964
Marpal_utg000005g0012931	0.257627	0.23328	0.263497	0.152085	0.306994	0.374685	0.333758	0.174034	0.319209	0.259141	0.268656	0.230053	0.377142	0.357009	0.284984	0.307983	0.406719	0.428009
Marpal_utg000005g0012941	0	0	0	0	0	0	0	0	0	0	0	0	0	0	0	0	0	0
Marpal_utg000005g0012951	0	0	0	0	0	0	0	0	0	0	0	0	0	0	0	0	0	0
Marpal_utg000005g0012961	0	0	0	0	0	0	0	0	0	0	0	0	0	0	0	0	0	0
Marpal_utg000005g0012971	0	0	0	0	0	0	0	0	0	0	0	0	0	0	0	0	0	0
Marpal_utg000005g0012981	0	0	0	0	0	0	0	0	0	0	0	0	0	0	0	0	0	0
Marpal_utg000005g0012991	0	0	0	0	0	0	0	0	0	0	0	0	0	0	0	0	0	0
Marpal_utg000005g0013001	0	0	0	0	0	0	0	0	0	0	0	0	0	0	0	0	0	0
Marpal_utg000005g0013011	0	0	0	0	0	0	0	0	0	0	0	0	0	0	0	0	0	0
Marpal_utg000005g0013021	0	0	0	0	0	0	0	0	0	0	0	0	0	0	0	0	0	0
Marpal_utg000005g0013031	0	0	0	0	0	0	0	0	0	0	0	0	0	0	0	0	0	0
Marpal_utg000005g0013041	0	0	0	0	0	0	0	0	0	0	0	0	0	0	0	0	0	0
Marpal_utg000005g0013051	0	0	0	0.0534925	0.0215956	0.0329466	0	0	0	0	0	0.0173391	0	0	0	0	0	0
Marpal_utg000005g0013061	0	0	0	0	0	0	0	0	0	0	0	0	0	0	0	0	0	0
Marpal_utg000005g0013071	0	0	0	0	0	0	0	0	0	0	0	0	0	0	0	0	0	0
Marpal_utg000005g0013081	0	0	0	0	0	0	0	0	0	0	0	0.0356477	0	0	0	0	0.0339354	0
Marpal_utg000005g0013091	0.0594878	0	0.0878847	0	0	0.0312423	0	0	0.0266166	0	0.0268817	0	0	0	0	0.115562	0.0469571	0
Marpal_utg000005g0013101	0	0	0	0	0	0	0	0	0	0	0	0	0	0	0	0	0	0
Marpal_utg000005g0013111	0.00488235	0	0	0	0	0	0	0	0	0	0	0	0.00714731	0	0	0	0	0
Marpal_utg000005g0013121	0	0	0	0	0	0	0	0	0	0	0	0	0	0	0	0	0	0
Marpal_utg000005g0013131	0	0	0	0	0	0	0	0	0	0	0	0	0	0	0	0	0	0
Marpal_utg000005g0013141	0	0	0	0	0	0	0	0	0	0	0	0	0	0	0	0	0	0
Marpal_utg000005g0013151	0	0	0	0	0	0	0	0	0	0	0	0	0	0	0	0	0	0
Marpal_utg000005g0013161	0.0641035	0.0314413	0	0.0819917	0.0331011	0.100999	0.0415233	0.0351843	0	0.104781	0.0579349	0	0.0469208	0.0481174	0.0987683	0.0415097	0.101201	0
Marpal_utg000005g0013171	10.8949	10.8052	11.0978	10.4412	10.1675	11.4769	9.95299	9.73154	9.00246	9.99797	9.58358	10.7903	8.5253	9.76792	8.87871	10.8341	9.8228	10.3866
Marpal_utg000005g0013181	0.0581867	0.171235	0	0.223271	0.270412	0.336149	0.0753814	0.223557	0	0.538952	0.131469	0.168867	0.21295	0.0873522	0.268956	0.22607	0	0.279264
Marpal_utg000005g0013191	19.8111	18.6646	19.6407	17.517	17.8325	17.0206	18.6678	17.3863	16.8706	18.968	17.4323	18.2042	16.1715	15.0929	14.7833	18.9325	18.6776	16.2234
Marpal_utg000005g0013201	3.64035	4.28015	4.11939	4.88736	4.18614	4.44747	5.08403	5.80998	4.13553	5.59867	5.0634	4.38864	4.19528	4.22475	4.93266	4.91517	3.95366	4.46086
Marpal_utg000005g0013211	8.77659	10.1881	8.87053	9.49603	10.3348	9.85794	9.70581	10.3172	9.4512	8.17866	9.43532	9.46403	9.56185	10.1508	8.72339	8.40659	10.205	9.4598
Marpal_utg000005g0013221	3.56759	2.94707	3.69867	3.29827	3.59389	3.81306	2.56229	3.05056	2.81163	2.53718	2.24003	3.59136	2.7854	2.55575	2.73876	3.11264	3.39908	3.89011
Marpal_utg000005g0013231	0	0	0	0	0	0	0	0	0	0	0	0	0	0	0	0	0	0
Marpal_utg000005g0013241	30.2704	31.3081	30.6588	30.1624	34.6358	32.0441	27.0231	26.6923	26.7382	28.9093	27.5715	26.2385	28.1268	31.1011	28.9286	29.4059	29.1739	29.7012
Marpal_utg000005g0013251	29.1009	24.9822	28.863	28.4091	27.4381	28.0059	22.8648	25.556	23.5919	32.5341	29.2007	31.2126	22.1525	24.6539	20.4395	29.7634	30.5949	30.0854
Marpal_utg000005g0013261	0	0	0	0	0	0	0	0	0	0	0	0	0	0	0	0	0	0
Marpal_utg000005g0013271	0	0	0	0	0	0	0	0	0	0	0	0	0	0	0	0	0	0
Marpal_utg000005g0013281	0	0	0	0	0	0	0	0.102323	0	0	0	0	0	0	0	0	0	0
Marpal_utg000005g0013291	2.74971	2.49358	2.76178	5.19963	4.62733	4.91415	2.72937	3.01845	3.15984	4.89334	4.05841	5.01933	2.56288	2.39066	3.27147	3.79168	4.91877	3.91641
Marpal_utg000005g0013301	5.92373	6.47124	4.37573	4.47718	4.17114	4.38379	5.93011	5.32037	5.90328	4.2545	4.25862	3.46065	6.30676	5.25492	6.49958	4.88201	3.18814	6.29999
Marpal_utg000005g0013311	3.8555	3.30931	5.33995	2.15748	4.47944	3.54351	5.93137	6.08395	4.74393	3.93876	2.1778	2.19789	6.34961	5.78803	3.21772	4.36904	0.760842	2.31304
Marpal_utg000005g0013321	0	0	0	0	0	0	0	0	0	0	0	0	0	0	0	0	0	0
Marpal_utg000005g0013331	21.9085	20.7115	20.9843	35.2366	35.6265	37.6624	21.1416	22.1921	19.7426	35.3146	35.2905	36.949	21.0748	18.533	21.6216	32.2582	35.5384	31.7169
Marpal_utg000005g0013341	9.1249	8.43156	9.166	8.18728	8.9548	8.04279	10.0178	9.26919	9.85818	7.58537	8.90328	8.26892	9.92436	8.38277	10.1501	8.36828	8.40925	8.07984
Marpal_utg000005g0013351	0.0747694	0.146691	0	0.047817	0.115826	0.039268	0	0.0820769	0.0669081	0.0407382	0.101362	0.0929967	0	0	0.153603	0	0.11804	0
Marpal_utg000005g0013361	0.0290552	0.171011	0.0858498	0.222979	0.210045	0.0915568	0	0.0637897	0	0.126646	0.0262592	0.0722766	0	0.0872377	0.0596896	0.0376289	0.13761	0
Marpal_utg000005g0013371	0	0	0	0	0	0	0	0	0	0	0	0	0	0	0	0	0	0
Marpal_utg000005g0013381	0.0422001	0	0	0.107952	0	0	0	0	0	0	0.0762784	0	0	0.126705	0	0	0	0
Marpal_utg000005g0013391	3.98977	4.92539	3.99614	6.87624	6.47738	7.10298	2.56249	2.98785	2.72309	5.17666	5.27124	5.64928	3.24205	2.94404	2.7437	5.49549	6.13856	5.72027
Marpal_utg000005g0013401	0	0.0981801	0.295726	0.448055	0.258407	0.105128	0	0	0.223908	0.109064	0.316593	0.414951	0.146517	0	0.0514031	0.19443	0.158008	0.300225
Marpal_utg000005g0013411	5.57953	5.94426	7.28902	7.49652	8.17309	7.59967	7.05675	6.76095	6.54855	7.59553	8.0652	7.79774	6.10776	6.01497	7.55084	9.09141	7.58001	9.23747
Marpal_utg000005g0013421	0.211135	0.31067	0.311921	0.270052	0	0	0.273527	0	0.188936	0.460147	0	0	0.618163	0	0.216872	0.136718	0.333321	0
Marpal_utg000005g0013431	26.8992	24.1606	24.9873	41.2499	48.8244	52.7196	17.3622	20.1662	18.7266	36.575	30.8741	36.943	23.361	22.056	23.6059	38.0852	44.8044	42.279
Marpal_utg000005g0013441	1.52628	1.11861	1.42549	3.90439	2.46402	4.80952	1.11366	0.90513	0.989034	4.74106	3.40889	4.17494	0.667733	1.05348	0.828931	3.99877	4.37599	2.67333
Marpal_utg000005g0013451	0	0	0	0	0.0414763	0	0.104059	0	0	0	0	0	0	0	0	0	0	0
Marpal_utg000005g0013461	5.26975	5.75474	5.49551	2.08156	3.09729	2.58039	6.41539	4.69588	5.54787	2.46588	2.5214	2.66675	5.47951	6.30566	5.58808	3.05107	2.01869	3.06851
Marpal_utg000005g0013471	11.2326	11.7191	12.7535	13.7347	14.8714	13.5677	11.077	11.4963	11.7309	13.2876	11.8974	12.5931	11.8066	11.6404	11.9421	13.3734	11.533	14.3343
Marpal_utg000005g0013481	0.774628	0.949844	1.02179	0.601551	0.85713	0.929888	0.788494	0.485906	0.470374	0.874261	0.675083	0.734071	0.890987	0.996774	1.27877	1.18235	0.69881	1.09542
Marpal_utg000005g0013491	0	0	0	0	0.545117	0.369618	0.455878	0.579424	0	0.575184	0	0.291783	1.54541	0	0	0	0.277768	0.211111
Marpal_utg000005g0013501	1.65061	1.14527	1.36796	2.2142	2.07883	2.91779	0.312933	0.751286	0.828595	2.10576	1.38262	1.6691	1.06083	0.846132	1.61276	1.56415	2.09738	1.35254
Marpal_utg000005g0013511	0.885753	0.273077	1.19641	1.52136	1.48974	1.30252	0.262286	0.833417	0.475574	1.54433	1.37232	1.343	0.185237	0.303938	0.20796	1.5732	2.1175	0.759131
Marpal_utg000005g0013521	0	0	0	0	0	0	0	0	0	0	0	0	0	0	0	0	0	0
Marpal_utg000005g0013531	15.5211	17.1977	20.1975	21.498	21.0124	21.8781	23.4416	23.2176	25.4755	30.0584	26.3833	29.674	22.9569	19.3168	24.9469	25.7252	27.6773	26.9216
Marpal_utg000005g0013541	0	0	0	0	0	0	0	0	0	0	0	0	0	0	0	0	0	0
Marpal_utg000005g0013551	4.75053	4.94904	5.08685	6.42944	5.62865	5.27995	5.03321	5.43715	5.14081	5.69834	5.22528	4.48871	4.79795	3.89755	4.89854	4.41155	4.44751	4.50697
Marpal_utg000005g0013561	16.4014	16.1996	15.5154	11.0298	9.42959	8.99864	15.212	16.0245	15.5848	8.57805	9.21987	8.92635	15.6217	17.4303	16.1717	11.022	10.47	11.3162
Marpal_utg000005g0013571	0	0	0	0	0	0	0	0	0	0	0	0	0	0	0	0	0	0
Marpal_utg000005g0013581	21.2141	19.8533	20.5786	23.9956	26.8034	26.0446	17.3743	20.2928	16.9516	20.5429	20.2745	21.3057	20.6367	19.5615	18.8946	20.2108	23.8912	21.998
Marpal_utg000005g0013591	6.01451	6.20098	5.68193	7.95453	7.31003	7.64977	7.15578	6.6697	5.38214	7.55719	6.45263	7.7691	7.48697	5.43596	6.47214	7.7363	6.81458	6.65203
Marpal_utg000005g0013601	0	0	0	0	0	0	0	0	0	0	0	0	0	0	0	0	0	0
Marpal_utg000005g0013611	0	0	0	0	0	0	0	0	0	0	0	0	0	0	0	0	0	0
Marpal_utg000005g0013621	0	0.250926	0.377904	0	0	0	0	0.280798	0.228903	0.557486	0	0	0.374464	0	0	0	0	0
Marpal_utg000005g0013631	1.9597	1.71485	2.03978	3.83105	2.9093	3.4502	1.64446	1.72343	2.50095	4.91406	4.00515	6.0659	1.61371	1.97247	1.81852	3.77812	4.14852	3.96795
Marpal_utg000005g0013641	8.76846	9.19145	8.88551	11.2153	10.4286	8.9442	9.47319	9.38219	10.226	9.86547	9.64122	9.81675	7.36808	8.79155	9.07178	10.7409	8.39569	8.16609
Marpal_utg000005g0013651	2.45152	2.7453	2.98569	1.21941	1.7423	1.2829	2.51004	2.42104	2.44145	1.34529	1.30237	1.48268	2.57262	2.8163	2.77988	1.57039	1.51203	1.56036
Marpal_utg000005g0013661	0.761535	0.664027	0.750039	0.757589	0.786466	0.622144	0.10962	0.278654	0.454311	0.461026	1.07062	0.561293	0.123868	0.762164	0.173829	0.547917	0.400749	0.507632
Marpal_utg000005g0013671	16.3093	17.6516	15.7721	15.2956	14.3239	15.0969	17.3821	17.9033	18.3417	15.1277	15.8991	16.078	16.1992	18.5755	17.1788	15.0801	14.1345	15.5103
Marpal_utg000005g0013681	2.26788	2.17435	2.6076	1.49631	1.74865	1.97253	2.3797	2.39941	2.40593	1.93456	2.2815	1.76137	2.4036	2.86544	2.31897	2.13969	2.05748	2.30251
Marpal_utg000005g0013691	17.0485	19.1486	17.6166	19.5263	21.3975	22.6322	17.3174	17.7016	17.506	20.4275	20.1828	20.3118	17.6892	16.1017	18.3291	21.7221	20.3326	19.7558
Marpal_utg000005g0013701	12.7105	10.1043	10.6571	7.93869	7.82484	7.12623	13.0236	13.3729	12.482	7.30309	8.65284	8.74633	12.5416	14.0014	11.0552	8.3161	8.20893	10.3191
Marpal_utg000005g0013711	92.8979	94.4277	87.9137	69.3004	60.5748	59.3107	99.8783	98.1439	103.636	69.8955	75.1452	70.9853	94.2276	98.4182	100.381	69.773	70.8527	75.4941
Marpal_utg000006g0013721	0	0	0.0318803	0	0	0	0	0	0	0	0	0	0	0	0	0	0	0.0258922
Marpal_utg000006g0013731	0	0	0	0	0	0	0	0	0	0	0	0	0	0	0	0	0	0
Marpal_utg000006g0013741	5.57948	6.18052	6.49285	5.99461	6.96776	6.4376	7.96221	7.87741	6.821	7.07147	7.77331	7.54464	5.55413	5.90195	6.98313	6.64781	6.91121	6.9624
Marpal_utg000006g0013751	11.9229	12.3049	12.5073	10.9728	11.9417	11.2342	13.2344	11.7949	12.7148	11.5471	11.3941	11.653	11.1747	11.5233	12.4354	11.2657	9.3669	10.2004
Marpal_utg000006g0013761	0	0	0	0	0	0	0	0	0	0	0	0	0	0	0	0	0	0
Marpal_utg000006g0013771	0.457095	0.44839	0.506469	0.438487	0.23603	0.360092	0.444129	0.501769	0.409036	0.249049	0.619664	0.189509	0.167286	0.514657	0.469517	0.73997	1.08243	0.274226
Marpal_utg000006g0013781	0.32722	0.294238	0.48342	1.49974	1.1546	1.91901	0.459242	0.209533	0.170809	0.980573	1.10899	1.22097	0.638692	0.0818725	0.448149	0.953497	1.11927	1.01427
Marpal_utg000006g0013791	3.61102	2.27338	3.4238	2.17147	2.50471	2.15121	3.35148	3.93435	3.32781	2.78969	2.55724	2.27917	2.91924	2.18458	1.90993	1.84969	2.25478	3.65372
Marpal_utg000006g0013801	28.2529	28.1086	29.579	27.3128	21.4687	24.5384	32.6768	26.4461	24.6944	23.2495	22.3836	21.399	28.6685	26.3857	29.9392	25.1023	21.8982	21.3734
Marpal_utg000006g0013811	0	0	0	0.023623	0	0	0	0	0	0.0201259	0.0166919	0	0	0	0	0	0	0
Marpal_utg000006g0013821	0	0	0	0	0	0	0	0	0	0	0	0	0	0	0	0	0	0
Marpal_utg000006g0013831	0	0	0	0	0	0	0	0	0	0	0	0	0	0	0	0	0	0
Marpal_utg000006g0013841	0	0	0	0	0	0	0	0.0576677	0.04701	0.0286229	0.0237391	0.02178	0.115356	0	0	0	0.0414677	0.0945495
Marpal_utg000006g0013851	25.5829	25.1868	25.4865	19.9131	21.6652	20.3002	23.8608	20.9094	22.2095	20.059	20.0327	19.929	22.7306	26.0226	23.8921	22.1682	19.8844	23.499
Marpal_utg000006g0013861	13.8982	16.1644	19.3395	13.3145	14.805	11.9238	19.3713	17.2021	16.954	12.9325	14.1423	13.1427	16.027	13.6571	19.7489	16.8517	13.4056	16.9856
Marpal_utg000006g0013871	0.265102	0.406332	0.342693	0.317886	0.273781	0.24365	0.407837	0.563834	0.667205	0.631929	0.359387	0.288512	0.266808	0.348234	0.272306	0.278954	0.601622	0.337966
Marpal_utg000006g0013881	0	0	0	0	0	0	0	0	0	0	0	0	0	0	0	0	0	0
Marpal_utg000006g0013891	0	0	0	0	0	0	0	0	0	0	0	0	0	0	0	0	0	0
Marpal_utg000006g0013901	12.9563	13.5671	13.2464	15.0809	15.5102	15.0923	14.6941	13.0906	12.3362	14.8268	14.7078	15.7059	13.4868	12.2154	14.0682	15.2989	15.0399	15.6534
Marpal_utg000006g0013911	62.2562	48.6988	41.7305	100.11	95.2707	98.9322	51.77	63.5703	60.4869	96.0476	88.5389	95.8807	32.1539	31.8393	28.8203	72.7967	88.1431	61.6635
Marpal_utg000006g0013921	4.44944	3.26203	3.45969	34.4459	29.8924	42.2591	5.52158	7.24932	5.90956	64.8686	64.0864	69.9047	4.38808	3.79687	2.02058	37.7891	42.7379	23.0408
Marpal_utg000006g0013931	0	0	0	0	0.0895887	0.030373	0	0	0	0	0.0261337	0.047954	0	0	0	0.0374489	0	0
Marpal_utg000006g0013941	0	0	0	0	0	0	0	0	0	0	0	0	0	0	0	0	0	0
Marpal_utg000006g0013951	0	0	0	0	0	0	0	0	0	0	0	0	0.392583	0	0	0	0	0
Marpal_utg000006g0013961	0	0	0	0	0	0	0	0	0	0	0	0	0	0	0	0	0	0
Marpal_utg000006g0013971	0	0	0	0	0	0	0	0	0	0	0	0	0	0	0	0	0	0
Marpal_utg000006g0013981	1.65269	1.85655	1.65399	1.60245	1.51409	1.84794	2.69361	2.75058	2.21838	1.7138	1.73456	1.4367	2.06818	1.72075	1.67022	1.20827	1.38873	2.11094
Marpal_utg000006g0013991	0	0.366521	0	0	0.385869	0.19623	0	0	0	0	0	0.61963	0	0	0.191895	0	0	0.448314
Marpal_utg000006g0014001	0	0	0	0	0	0	0	0.270398	0	0	0	0	0	0	0.253018	0.957028	0	0
Marpal_utg000006g0014011	0.334628	0.697542	0.432569	0.535009	1.81431	1.05446	0.325136	0.688749	0.486598	0.455806	0.907282	1.00583	1.53083	0.125589	0.472618	0.866743	1.65088	1.00377
Marpal_utg000006g0014021	2.09764	0.677825	0.546874	0.189387	0.586177	0.388819	0.127883	0.460529	0.331251	0.242026	0.245336	0.306941	0	0.259334	0.152092	0.127841	0.116879	0.0592206
Marpal_utg000006g0014031	0	0	0	0	0	0	0	0	0	0	0	0	0	0	0	0	0	0
Marpal_utg000006g0014041	28.2303	28.6669	28.218	28.1926	25.6039	28.0073	27.3181	26.4605	26.0826	24.2687	26.9983	30.1868	23.5433	22.1365	22.1307	24.9839	25.9927	27.0889
Marpal_utg000006g0014051	13.0806	11.4984	11.6701	12.3851	11.1404	11.5091	10.6738	14.732	14.0616	15.4573	14.2784	12.6775	13.1804	12.6239	13.2616	11.2203	11.6662	12.9433
Marpal_utg000006g0014061	10.3998	11.3353	8.15631	6.89728	7.29278	6.74304	9.14836	9.58398	8.617	4.3372	4.40942	7.4523	6.95433	7.70992	7.25349	5.81977	5.27008	9.39728
Marpal_utg000006g0014071	0.0176928	0	0	0	0	0	0	0	0	0	0.0319805	0	0.0518013	0	0	0.0229137	0.0279319	0
Marpal_utg000006g0014081	0	0	0	0	0	0	0	0	0	0	0	0	0	0	0	0	0	0
Marpal_utg000006g0014091	0	0	0.104084	0.0901127	0.0727592	0.074002	0.182544	0	0	0.230317	0.191019	0.0584185	0	0	0.578938	0	0	0.0845337
Marpal_utg000006g0014101	0.104571	0.15387	0.334726	0.891682	0.845959	1.04347	0.0677366	0.0573957	0.124769	1.06355	1.00809	0.953801	0.0510276	0	0.0179022	0.541714	0.577809	0.501886
Marpal_utg000006g0014111	16.5528	16.7291	17.4014	16.7955	15.9038	16.7075	18.5403	16.5203	17.339	16.053	16.8737	16.0978	16.9038	16.4775	18.5634	17.1525	16.1709	17.4819
Marpal_utg000006g0014121	8.6783	8.65875	9.54146	12.4302	13.4932	13.9899	10.5522	8.56709	8.63394	12.9233	10.9631	12.1889	8.2136	7.95075	8.95004	12.1785	11.0929	11.1573
Marpal_utg000006g0014131	17.0162	17.8727	16.854	16.8749	16.2625	16.7527	18.0026	16.6143	18.7613	16.7793	17.2297	17.3928	16.1527	18.2424	18.263	15.6194	16.8527	16.085
Marpal_utg000006g0014141	5.00386	5.26592	5.12883	4.26223	4.80251	4.88454	5.41369	5.14004	5.29275	4.89226	5.4423	4.5756	4.86254	4.98655	5.54706	6.17512	5.39613	5.03972
Marpal_utg000006g0014151	9.42188	10.1993	10.8244	12.2637	11.8481	11.9108	10.8276	9.91683	10.0877	11.6078	12.2118	10.9743	10.1255	9.05248	11.4313	11.7284	12.4595	12.3557
Marpal_utg000006g0014161	0.873947	1.20022	0.903792	2.01208	1.35384	2.47853	1.92475	1.82279	1.40771	2.09515	1.5797	1.66673	1.0235	2.62401	1.70562	1.69775	3.17334	1.57293
Marpal_utg000006g0014171	4.90273	4.55039	4.12298	4.75137	5.1606	5.14971	4.78808	4.09851	4.18476	5.54799	4.89108	4.61253	5.41046	4.86903	4.86164	4.49345	4.10816	4.97759
Marpal_utg000006g0014181	0	0	0	0	0	0	0	0	0	0	0	0	0	0	0	0	0	0
Marpal_utg000006g0014191	12.3057	13.2411	13.6758	10.7709	10.7534	10.9629	15.2573	14.642	13.5641	11.7082	10.7993	12.0895	11.8596	14.5982	14.4458	12.5457	10.4802	11.5348
Marpal_utg000006g0014201	0	0	0	0	0	0	0	0	0	0	0	0	0	0	0	0	0	0
Marpal_utg000006g0014211	12.7255	14.3933	15.0725	16.2415	13.8077	13.2802	16.2196	13.8789	13.1791	14.2107	14.8224	14.8044	15.6379	14.2457	14.494	14.0298	15.1541	13.1793
Marpal_utg000006g0014221	0	0	0	0	0	0	0	0	0	0	0	0	0	0	0	0	0	0
Marpal_utg000006g0014231	19.9402	21.3708	22.1681	15.4635	13.6734	11.7436	21.224	23.2983	23.1572	12.7225	14.5645	12.4976	23.9241	24.8956	25.3862	14.5835	14.0614	16.6724
Marpal_utg000006g0014241	0.0318446	0.0312381	0	0.101827	0.0986613	0.0501732	0.0412549	0.0873921	0.242219	0.0173505	0.0575604	0.145228	0.0233087	0	0.0327099	0.0824827	0.125684	0.0764183
Marpal_utg000006g0014251	0	0.0195624	0	0.0255072	0.0823804	0.0837875	0	0	0	0.130387	0.198255	0.0165358	0.0583872	0.0299381	0	0.0774806	0.125932	0.023928
Marpal_utg000006g0014261	0	0	0	0	0	0	0	0	0	0	0	0	0	0	0	0	0	0
Marpal_utg000006g0014271	3.34139	2.46954	2.56964	3.36636	2.48173	3.0049	3.43932	2.56254	3.21535	2.39416	2.89575	3.16915	2.34523	2.47376	2.67993	3.14179	2.60142	2.7735
Marpal_utg000006g0014281	25.3036	27.6728	28.6367	36.0275	29.862	34.3453	24.5304	25.4071	23.1021	40.2888	32.8543	36.7529	22.7133	24.4155	24.8497	33.822	36.4383	33.361
Marpal_utg000006g0014291	0	0	0	0	0	0	0	0	0	0	0	0	0	0	0	0	0	0
Marpal_utg000006g0014301	0	0	0	0	0	0	0	0	0	0	0	0	0	0	0	0	0	0
Marpal_utg000006g0014311	5.07142	5.62909	5.70753	10.7037	12.8012	13.813	5.49408	4.76585	5.57423	11.7795	10.27	11.5407	4.64236	5.47864	6.21748	9.3385	11.2446	10.8413
Marpal_utg000006g0014321	33.9239	32.9096	32.5845	38.1096	43.1379	43.2364	38.0673	37.5926	34.3237	48.3804	44.3415	46.3289	35.8986	34.426	32.5693	39.8835	43.2569	35.214
Marpal_utg000006g0014331	0	0	0	0	0	0	0	0	0	0	0	0	0	0	0	0	0	0
Marpal_utg000006g0014341	0	0	0	0	0	0	0	0	0	0	0	0	0	0	0	0	0	0
Marpal_utg000006g0014351	0	0	0	0	0	0	0	0	0	1.08169	0	0.82309	0.726572	0	0	0	0	0
Marpal_utg000006g0014361	3.25297	3.64777	3.53368	3.03488	3.18162	3.28956	3.66062	3.24182	3.9783	2.77326	3.49334	3.40074	3.50151	3.29396	3.71482	3.82463	3.01082	3.42098
Marpal_utg000006g0014371	9.58254	10.5862	13.1119	9.68853	7.917	7.69275	13.8035	12.3724	10.6575	7.60782	7.69127	7.96463	11.9238	10.207	11.5303	8.2439	9.18491	8.65068
Marpal_utg000006g0014381	5.95167	6.25354	6.07343	6.64453	6.65652	6.97231	5.68313	6.25878	6.43356	6.10816	6.48024	7.3494	5.61443	6.9515	5.98824	6.24606	5.68012	6.47941
Marpal_utg000006g0014391	4.42882	4.70037	5.19369	4.27252	4.49629	4.50738	6.67764	6.33115	6.49333	5.63044	5.40469	5.63297	4.96327	5.42791	6.5539	6.49721	4.60198	6.52989
Marpal_utg000006g0014401	6.91651	7.22453	7.82918	8.39606	8.16809	8.37487	9.62414	7.50461	7.77961	9.19436	8.98572	8.50969	7.26572	7.11451	7.43338	9.43436	8.36633	8.93281
Marpal_utg000006g0014411	42.6588	42.7425	45.0187	40.5397	38.9907	38.3442	50.0778	55.8101	50.6777	42.5908	43.3502	43.5829	48.936	52.1808	46.385	39.9342	39.6864	42.8662
Marpal_utg000006g0014421	0	0	0	0	0	0	0	0	0	0	0	0	0	0	0	0	0	0
Marpal_utg000006g0014431	0	0	0	0	0	0	0	0	0	0	0	0	0	0	0	0	0	0
Marpal_utg000006g0014441	0.274748	0.215612	0	0.281134	0.321575	0.384786	0.379668	0.12064	0.180298	0.119757	0.248309	0.364508	0.294951	0.10999	0.507986	0.237214	0.260249	0.241751
Marpal_utg000006g0014451	0.120727	0.0263173	0.0198175	0.205889	0.2078	0.112719	0.156403	0.161977	0.120038	0.0877046	0.121233	0.111228	0.0981854	0.0402757	0.0688934	0.13898	0.29648	0.209237
Marpal_utg000006g0014461	0	0	0	0	0	0	0	0	0	0	0	0	0	0	0	0	0	0
Marpal_utg000006g0014471	0.163065	0.0457028	0.0344151	0	0.0481154	0.0734058	0.181074	0	0	0.076154	0.105267	0.0386319	0	0	0	0	0.0735525	0.0559018
Marpal_utg000006g0014481	13.7845	13.1232	13.5999	14.6186	13.3468	15.157	11.9104	16.3522	13.1054	16.7537	15.4401	16.7533	9.76581	10.8764	9.65223	15.8083	17.2508	13.8714
Marpal_utg000006g0014491	0.200173	0.0736351	0.0739316	0.0640078	0.129204	0.105128	0.0648314	0.0824011	0.0223908	0	0.0226138	0.0622427	0.0732586	0.150254	0	0.06481	0.0790039	0
Marpal_utg000006g0014501	0	0	0	0	0	0	0	0	0	0	0	0	0	0	0	0	0	0
Marpal_utg000006g0014511	7.23629	7.63721	6.83374	7.02456	6.92998	7.30022	6.74917	6.59766	8.0329	6.88656	7.85074	7.81218	6.58469	7.12422	6.44771	7.2829	6.9973	7.16973
Marpal_utg000006g0014521	23.9918	25.069	23.3615	24.4931	25.2199	24.7137	26.0689	24.4672	22.3711	25.2476	24.311	24.466	23.7084	21.7739	26.5358	28.6408	26.6102	26.5629
Marpal_utg000006g0014531	0	0	0	0	0	0	0	0	0	0	0	0	0	0	0	0	0	0
Marpal_utg000006g0014541	6.62245	7.06396	8.20692	8.02638	9.64136	8.52287	8.39619	8.85066	7.97442	8.70183	8.17005	7.99696	6.26858	5.8493	8.0176	9.22611	9.3181	9.87469
Marpal_utg000006g0014551	19.2097	21.0168	20.2898	16.705	15.5561	17.8693	20.9835	22.4099	22.9147	17.1673	17.8577	17.3538	23.4516	19.1014	24.6829	18.2455	19.1919	17.8821
Marpal_utg000006g0014561	1.81055	1.855	1.42657	1.90409	2.24378	1.35236	1.0946	1.67833	2.08824	1.35915	1.05452	1.36783	1.59028	3.02007	1.85975	1.35478	1.33389	1.83448
Marpal_utg000006g0014571	20.545	21.1377	22.4803	19.7294	17.3427	18.3231	19.612	20.0359	19.1077	18.058	19.2744	18.44	19.9108	20.1056	20.0863	18.7113	20.0943	18.7737
Marpal_utg000006g0014581	103.379	98.838	99.9968	70.1174	63.8776	62.3426	103.567	104.223	104.005	66.8694	70.1559	61.7034	104.234	97.7685	104.79	75.287	75.0889	80.4339
Marpal_utg000006g0014591	0	0	0	0	0	0	0	0	0	0	0	0	0	0	0	0	0	0
Marpal_utg000006g0014601	0	0.0561693	0.0845933	0.0732384	0.236538	0.0902168	0	0.345709	0.0512395	0.249585	0.258749	0.118698	0.209558	0.0859608	0.029408	0.222469	0.180794	0.274816
Marpal_utg000006g0014611	45.529	44.6491	44.5794	48.1655	48.9244	48.7095	41.4986	41.9935	41.6952	47.3624	46.912	45.8841	37.0427	43.1745	40.1216	43.7897	47.2688	44.2795
Marpal_utg000006g0014621	6.27534	6.1375	6.2082	4.80156	4.86059	5.25749	5.29886	4.18239	4.36207	4.11109	3.7641	4.13487	5.79625	4.9347	6.02382	4.69242	4.74709	4.95247
Marpal_utg000006g0014631	0.995075	1.48296	1.24391	1.07695	1.22528	1.25626	1.21476	1.24987	0.804832	1.0322	1.08091	0.769568	1.62478	1.27839	1.52335	1.17718	1.81262	2.00906
Marpal_utg000006g0014641	5.53787	5.28943	5.42164	4.10081	5.15819	5.45504	4.96026	4.74112	4.7185	4.8508	4.54996	4.537	5.37229	4.31595	5.2801	4.80421	4.64326	5.08684
Marpal_utg000006g0014651	14.0634	17.3919	18.2095	15.6431	16.831	16.8878	17.3039	17.5968	15.8313	15.3249	16.1529	16.9494	16.2128	16.8986	17.6132	17.0757	15.2083	15.4994
Marpal_utg000006g0014661	0	0.194748	0	0.25393	0.205029	0.417062	0.128598	0	0.0888279	0.324507	0.35885	0.329236	0	0	0	0	0	0.119104
Marpal_utg000006g0014671	0.169296	0.344918	0.519461	0.36645	0.282432	0.451402	0.404907	0.343093	0.489449	0.425729	0.60025	0.626303	0.400347	0.723362	0.374547	0.455371	0.431744	0.53127
Marpal_utg000006g0014681	11.9461	13.0849	15.4327	9.07878	11.0925	11.3101	12.7697	12.5256	11.8406	10.6243	10.2398	9.57244	12.3122	9.97229	13.2888	10.372	9.30292	10.8628
Marpal_utg000006g0014691	5.29003	6.12607	5.86572	4.22704	5.09263	4.82701	5.89353	4.28857	4.9669	4.19413	4.16897	3.9401	4.77864	5.02215	5.54674	4.81971	4.23968	4.73618
Marpal_utg000006g0014701	365.639	340.775	335.626	152.681	128.033	110.664	315.604	314.681	283.529	120.85	122.189	110.712	343.985	344.281	345.509	145.02	139.853	196.213
Marpal_utg000006g0014711	0	0	0	0	0	0	0	0	0	0	0	0	0	0	0	0	0	0
Marpal_utg000006g0014721	0.545142	0.297089	0.178971	1.08464	0.625544	1.14521	0.94165	0.265965	0.433623	0.396029	0.164228	0.452025	0.266013	0.181864	0.0622174	0.549115	1.24312	0.218032
Marpal_utg000006g0014731	1.5241	1.38433	1.85135	2.36817	2.58836	2.63257	1.2432	1.30127	1.1315	2.0791	1.8774	1.96586	1.17342	1.37283	1.49594	2.04695	1.94272	2.08609
Marpal_utg000006g0014741	0	0	0	0	0	0	0	0	0	0	0	0	0	0	0.083719	0	0	0
Marpal_utg000006g0014751	0	0	0	0	0	0	0	0	0	0	0	0	0	0	0	0	0	0
Marpal_utg000006g0014761	16.2858	15.693	16.0483	20.8087	21.0018	23.6479	14.2925	15.5242	14.8465	19.7595	20.4008	20.6354	13.5702	14.3869	14.7265	20.433	21.0688	19.7339
Marpal_utg000006g0014771	0	0	0	0	0	0	0	0.033582	0	0	0	0	0	0.137779	0	0	0	0.0367064
Marpal_utg000006g0014781	0	0	0	0	0	0	0	0	0	0	0	0	0	0	0	0	0	0
Marpal_utg000006g0014791	12.6985	13.656	12.0895	13.4877	13.4012	14.9873	13.3732	12.0789	12.4077	13.2774	12.2174	13.5592	12.2845	11.0335	12.5013	13.5487	13.1821	13.0527
Marpal_utg000006g0014801	4.2279	4.79823	4.86293	3.87544	4.18359	4.26666	5.17166	5.01741	4.84549	4.36213	4.48066	4.41959	4.45712	4.23324	5.37264	5.1079	4.12001	4.67043
Marpal_utg000006g0014811	10.8405	8.94571	9.56365	10.9085	11.0893	13.0326	9.08534	7.92394	7.83875	12.5408	11.7011	10.7781	6.65617	8.21424	6.04252	10.5794	12.7342	10.2948
Marpal_utg000006g0014821	0	0	0	0	0	0	0	0	0	0	0	0	0	0	0	0	0	0
Marpal_utg000006g0014831	19.9446	20.3924	20.3415	22.7909	21.1291	21.7469	21.6851	20.4769	20.9732	19.7019	23.4086	23.0018	22.0337	21.7596	21.1366	21.372	21.6306	20.9142
Marpal_utg000006g0014841	3.01481	3.36903	3.28001	3.64674	3.5684	3.64185	3.41606	2.95989	3.28906	3.97278	3.93508	4.09895	2.88854	3.30176	3.2129	4.02006	4.09704	3.70307
Marpal_utg000006g0014851	18.0542	19.3771	19.0229	21.5885	19.6515	21.5097	18.1941	19.0143	19.1897	20.911	22.9396	24.4319	19.4745	21.2405	19.0411	22.8289	22.3239	21.9524
Marpal_utg000006g0014861	28.1236	25.7814	25.3217	20.1562	19.9696	21.2503	25.3064	27.2767	25.3903	20.5408	19.806	21.3673	25.1104	26.5209	24.1453	21.6865	20.0606	21.5914
Marpal_utg000006g0014871	0.119189	0	0	0.0762244	0.123091	0	0	0	0	0	0	0	0	0	0	0	0	0
Marpal_utg000006g0014881	9.30395	10.7197	11.3642	9.38589	10.0373	8.18236	10.6614	10.8968	10.4126	9.18056	9.76594	8.92963	9.52693	10.6131	11.5885	8.50731	9.1368	9.78635
Marpal_utg000006g0014891	16.1939	14.5829	15.6935	13.9747	12.1331	12.1887	15.4073	15.6535	16.2219	11.4026	12.9267	13.6551	14.5787	16.2722	15.6406	13.3834	12.7144	15.7071
Marpal_utg000006g0014901	18.7021	21.0179	23.383	17.2187	18.9886	18.1986	21.3684	20.5928	19.8404	17.8723	17.5373	16.8033	18.5004	18.6386	21.5223	19.8853	16.6468	18.6211
Marpal_utg000006g0014911	0	0	0	0	0	0	0	0	0	0	0	0	0	0	0	0	0	0
Marpal_utg000006g0014921	0.937397	0.975842	0.918536	0.856414	0.701368	0.773631	1.51181	1.34402	1.90879	1.0736	1.39182	1.55456	0.952182	1.22058	1.21833	1.46176	1.66109	1.51497
Marpal_utg000006g0014931	0	0.095731	0	0	0	0	0	0	0	0	0	0	0	0	0	0	0	0
Marpal_utg000006g0014941	36.7597	35.9663	36.0116	31.8315	30.3533	30.335	35.5206	31.7418	35.2877	31.2246	33.2009	33.1316	34.8487	36.8971	35.0241	32.8461	34.9737	34.0532
Marpal_utg000006g0014951	0	0	0	0	0	0	0	0	0	0	0	0	0	0	0	0	0	0
Marpal_utg000006g0014961	0	0	0	0	0	0	0	0	0	0	0	0	0	0	0	0	0	0
Marpal_utg000006g0014971	26.3293	23.468	24.1929	29.9645	27.3964	31.4807	22.9591	23.7543	21.3984	28.6069	27.6053	29.646	20.4349	21.6518	20.7993	26.9245	28.6749	26.494
Marpal_utg000006g0014981	0	0	0	0	0	0	0	0	0	0	0	0	0	0	0	0	0	0
Marpal_utg000006g0014991	14.2472	13.0966	13.8799	17.2149	15.0806	17.3022	12.9321	12.4845	13.1917	15.542	15.781	15.414	12.4642	12.9908	12.3487	16.5901	17.5156	15.1293
Marpal_utg000006g0015001	29.6633	32.1824	30.2259	28.0882	30.3303	31.038	29.1018	29.4448	29.7744	28.1737	26.5084	27.7389	29.1303	32.3828	31.1329	27.6037	29.4805	29.4605
Marpal_utg000006g0015011	8.7824	10.2009	8.98251	7.19045	7.56242	6.55115	10.7838	9.75992	10.0936	6.12598	7.83915	7.72239	10.1369	9.47182	11.1276	7.53054	7.04672	8.29409
Marpal_utg000006g0015021	10.2966	9.87967	9.87277	10.6541	11.8941	12.0475	9.42505	10.0023	9.36246	10.6521	10.6122	10.3947	7.9963	9.17856	9.01857	9.62143	10.5688	10.4921
Marpal_utg000006g0015031	4.57697	4.54523	4.2157	6.2517	7.35282	8.60611	3.69679	3.75272	3.79236	6.24982	6.53674	6.6064	4.67364	5.13214	4.03388	6.29346	7.89478	5.86464
Marpal_utg000006g0015041	0	0	0	0	0	0	0	0	0	0	0	0	0	0	0	0	0	0
Marpal_utg000006g0015051	1.67596	1.7714	2.23188	1.11711	1.36516	1.50005	2.38529	2.13775	2.03839	1.92919	1.21602	1.44841	2.07334	1.86044	2.08521	1.0394	1.21114	1.64273
Marpal_utg000006g0015061	2.8422	3.76389	3.69506	1.30871	1.70244	1.85093	4.01348	3.24477	3.91678	2.66355	2.23476	2.47455	3.32857	3.7548	4.29157	2.9447	1.61533	2.35307
Marpal_utg000006g0015071	8.47715	9.64168	9.73727	7.1838	6.90418	7.8696	8.62017	9.92679	8.90799	6.28018	7.16895	7.07259	9.756	9.67446	9.71927	7.65381	8.80069	8.32322
Marpal_utg000006g0015081	31.7077	32.57	31.9932	29.7273	29.9177	29.1224	34.4555	36.1592	35.5414	26.6568	30.4301	28.6	34.6082	35.7135	35.3352	30.1294	28.5862	30.3784
Marpal_utg000006g0015091	4.24545	4.62423	4.38414	3.30531	3.68058	3.66888	4.45153	4.44216	4.00238	3.2647	3.31078	3.40254	4.11559	3.26133	3.67534	3.07091	3.74346	2.94735
Marpal_utg000007g0015101	0	0	0	0	0	0	0	0	0	0	0	0	0	0	0	0	0	0
Marpal_utg000007g0015111	0	0	0	0	0	0	0	0	0	0	0	0	0	0	0	0	0	0
Marpal_utg000007g0015121	0	0	0	0	0	0	0	0	0	0	0	0	0	0	0	0	0	0
Marpal_utg000007g0015131	7.10305	7.41626	8.49148	6.3074	6.62732	5.74574	9.15976	6.84724	7.24756	7.29537	6.16865	6.85107	7.60144	7.10892	7.61475	6.91514	6.67665	6.38712
Marpal_utg000007g0015141	5.93366	6.43867	6.71844	5.33313	6.25804	6.14836	7.09351	7.6327	7.61616	6.74053	7.15367	6.6298	6.89205	7.03341	6.80088	6.95766	5.76882	6.8447
Marpal_utg000007g0015151	15.3962	15.103	14.6507	18.222	15.9559	15.3038	16.8738	18.9519	18.5521	15.4069	15.6844	15.7457	15.1222	18.2588	17.9737	18.6597	18.0382	16.7489
Marpal_utg000007g0015161	4.74888	3.17723	3.47384	2.19669	2.91642	3.52316	2.21002	2.29018	1.79472	1.98454	1.89594	2.36071	1.82235	1.92073	1.58651	2.52277	1.7651	1.89473
Marpal_utg000007g0015171	0	0	0	0	0	0	0	0	0	0	0	0	0	0	0	0	0	0
Marpal_utg000007g0015181	0	0	0.142193	0	0	0	0	0	0.0861284	0	0	0	0	0	0	0	0	0
Marpal_utg000007g0015191	0	0	0	0	0	0	0	0	0	0	0	0	0	0	0	0	0	0
Marpal_utg000007g0015201	2.41952	2.37344	2.67361	1.96249	2.15338	2.1695	1.88581	2.6128	2.34116	1.95063	2.25781	1.72895	2.50529	2.12622	1.93973	2.72588	2.20489	1.65217
Marpal_utg000007g0015211	36.2811	36.1086	35.6151	53.2894	50.9676	51.7709	34.7591	36.8378	33.7565	47.7046	49.0182	45.2121	37.3544	32.3193	35.6382	46.1573	53.2314	43.936
Marpal_utg000007g0015221	0	0	0	0	0	0	0	0	0	0	0	0	0	0	0	0	0	0
Marpal_utg000007g0015231	40.3865	39.6173	40.6099	44.228	45.6539	39.7559	42.4413	44.2717	44.3774	42.1352	41.3286	41.3544	45.8945	44.6524	43.8587	44.5268	42.1053	50.9109
Marpal_utg000007g0015241	0	0	0	0	0	0	0	0	0	0	0	0	0	0	0	0	0	0
Marpal_utg000007g0015251	275.339	262.783	264.212	184.483	176.806	154.859	224.621	225.072	253.939	156.934	171.781	159.288	233.975	271.416	255.67	175.572	151.085	193.149
Marpal_utg000007g0015261	0	0	0	0	0	0	0	0	0	0	0	0	0	0	0	0	0	0
Marpal_utg000007g0015271	0	0	0	0	0	0	0	0	0	0	0	0	0	0	0	0	0	0
Marpal_utg000007g0015281	0	0	0	0	0	0	0	0	0	0	0	0	0	0	0	0	0	0
Marpal_utg000007g0015291	6.32915	6.25172	5.70332	5.73418	5.48479	6.38639	6.3489	5.69327	5.95213	5.69153	6.07761	6.31102	6.04818	6.2904	6.01958	6.30886	5.30821	6.32844
Marpal_utg000007g0015301	17.6962	17.7065	18.2275	18.5342	16.7742	18.6072	18.2052	17.2468	17.8202	16.7754	17.2313	18.2896	14.5557	16.4657	16.2052	17.0648	16.5358	16.5705
Marpal_utg000007g0015311	3.22173	3.45985	2.81305	6.07324	5.00325	6.50645	2.77905	2.82222	2.66012	6.21599	4.49462	6.16224	2.75216	2.56906	2.29421	5.10885	6.49408	4.26087
Marpal_utg000007g0015321	0	0	0	0	0	0	0	0	0	0	0	0	0	0	0	0	0	0
Marpal_utg000007g0015331	0	0	0	0	0	0	0	0	0.0738396	0	0	0	0	0	0	0	0	0
Marpal_utg000007g0015341	11.6421	13.0704	11.8107	10.9506	10.2471	9.31041	13.491	13.0496	11.4835	11.4919	10.9317	10.9542	11.2605	13.931	11.7061	9.74162	9.99537	12.563
Marpal_utg000007g0015351	6.31838	5.91143	7.44602	6.82026	8.37342	6.25306	6.19829	6.4548	6.20966	6.84536	6.40354	6.08707	6.46932	4.60563	5.92736	5.67595	7.49561	6.79241
Marpal_utg000007g0015361	35.765	36.2742	37.9724	30.1807	30.3215	30.6447	41.8795	38.7979	34.8099	29.2758	32.2167	29.3484	36.0229	35.3981	37.187	32.5234	27.9121	33.3072
Marpal_utg000007g0015371	1.52134	2.21838	2.03496	6.36355	7.32495	7.42847	2.42369	1.71517	1.60055	5.08545	3.90187	6.47786	2.52807	1.79008	2.68191	5.45817	7.23776	5.1802
Marpal_utg000007g0015381	0	0	0	0	0	0	0	0	0	0	0.164678	0	0	0	0	0	0	0
Marpal_utg000007g0015391	214.933	212.476	186.863	171.032	132.182	135.431	112.582	106.092	122.104	62.1606	77.1046	73.9904	136.393	144.155	129.199	104.01	103.886	109.67
Marpal_utg000007g0015401	6.54046	6.58375	6.96605	6.34715	6.8724	5.93133	8.07913	8.20237	8.3028	4.97243	6.11728	6.08541	7.7098	7.05013	8.28057	5.44177	5.73307	7.00359
Marpal_utg000007g0015411	5.05301	4.35126	5.36554	5.36141	5.35186	6.10672	4.50053	5.20018	4.30335	5.97556	5.92901	5.83252	4.05582	4.80576	4.77746	5.80042	6.14158	4.66776
Marpal_utg000007g0015421	6.5772	6.45193	7.38321	9.50988	10.3365	9.58329	7.26829	7.44424	7.12861	8.88851	9.20564	9.56379	6.61829	6.97106	7.44133	7.93605	8.34122	8.46362
Marpal_utg000007g0015431	10.4406	11.2542	11.8469	11.0861	11.1924	10.5635	10.6287	10.1101	9.55599	10.0793	10.0697	9.89706	11.3904	10.3499	11.1457	10.3853	10.696	10.8284
Marpal_utg000007g0015441	9.63973	10.044	10.2508	37.3238	48.4515	50.476	11.6135	10.7023	11.2548	43.2043	38.5026	42.6114	9.93501	10.784	10.4479	39.6282	32.7422	35.0131
Marpal_utg000007g0015451	0	0	0	0	0	0	0	0	0	0	0	0	0	0	0	0	0	0
Marpal_utg000008g0015461	0	0.0747316	0	0	0	0	0.0493476	0	0.0681726	0	0	0	0	0	0	0	0	0
Marpal_utg000008g0015471	0	0	0	0	0	0	0	0	0	0	0	0	0	0	0	0	0	0
Marpal_utg000008g0015481	0	0.0462782	0	0.135768	0.0852621	0.136272	0	0.0258937	0.0211083	0.17993	0.149229	0.283608	0	0	0.0242294	0.305489	0.148957	0.0990599
Marpal_utg000008g0015491	44.128	45.6948	45.6362	35.6755	32.928	30.8583	47.3734	45.2443	46.4086	31.637	33.3687	33.7316	46.764	47.3469	47.9366	35.205	30.9246	38.972
Marpal_utg000008g0015501	14.9769	15.2671	14.7211	14.8858	13.1329	14.6893	16.9215	15.9292	16.7373	15.6999	15.8202	15.9096	14.4734	15.9563	16.8549	15.5416	15.949	15.5169
Marpal_utg000008g0015511	10.3574	9.79817	10.1284	10.4471	10.6796	11.3271	8.5736	9.16418	9.05563	9.23118	9.19769	10.7574	8.78767	9.47959	8.76888	9.97268	10.163	10.0562
Marpal_utg000008g0015521	5.85293	6.11413	6.77016	6.33215	6.35107	6.44707	7.82862	5.96883	5.85373	6.61082	6.51289	6.40856	7.31682	6.05976	6.41441	6.56526	6.67237	6.83754
Marpal_utg000008g0015531	7.578	8.02188	8.26816	8.87012	8.40048	8.6535	8.8604	8.58573	8.94315	7.8695	9.35423	9.1011	6.81893	8.37574	8.05173	8.36227	8.43756	8.43565
Marpal_utg000008g0015541	16.8879	17.3207	19.4118	18.173	17.1064	16.9309	16.5295	16.0945	17.0539	17.4059	16.1994	16.3528	14.7433	15.0707	14.5777	16.8595	18.3024	17.2811
Marpal_utg000008g0015551	141.557	140.937	140.501	104.047	91.0732	87.7493	145.273	146.95	142.309	92.3	97.1002	88.8302	149.007	157.456	146.756	103.58	97.7845	114.977
Marpal_utg000008g0015561	15.2312	15.0087	15.2219	12.8922	12.6337	13.32	17.6117	15.5093	16.2124	12.8142	14.4507	13.9796	14.5915	14.4721	15.5655	15.062	12.7029	12.7039
Marpal_utg000008g0015571	44.9024	43.8356	44.102	33.8738	35.0278	32.7851	48.0248	47.014	53.1594	34.8443	38.332	37.4664	54.1945	58.6655	52.6848	39.1336	36.7539	48.2423
Marpal_utg000008g0015581	0.740217	0.660108	0.762181	0.430353	0.393808	0.589021	0.726483	0.935676	0.562028	0.611073	0.344629	0.390586	0.820916	0.841851	0.806413	0.319547	0.424942	0.726676
Marpal_utg000008g0015591	0	0	0	0	0	0	0	0	0	0	0	0	0	0	0	0	0	0
Marpal_utg000008g0015601	53.3828	60.1045	59.0287	43.0987	40.1342	33.4135	66.9571	61.5377	58.6818	35.9323	39.1813	36.9898	53.9265	60.5419	63.7254	41.0772	38.648	43.1109
Marpal_utg000008g0015611	4.86863	5.62896	5.67274	4.48831	3.95917	4.31626	5.33944	5.35118	5.75419	3.78382	4.40566	4.08779	5.55834	5.61735	5.46015	4.39387	3.80925	3.98264
Marpal_utg000008g0015621	1047.08	942.95	933.587	682.584	732.732	623.316	953.577	1007.47	1126.47	754.517	769.045	717.141	1067.89	1119.88	1033.08	778.919	720.909	906.677
Marpal_utg000008g0015631	19.7101	18.1795	17.1572	15.2726	13.6491	13.0919	20.8092	19.7511	20.9458	15.5071	16.8525	14.2954	21.4069	20.2094	20.5314	16.0572	15.6229	17.6243
Marpal_utg000008g0015641	1.71991	1.71092	1.66413	1.62666	1.91382	2.15006	1.11408	1.70187	1.97262	2.00618	1.81712	1.85799	1.4894	1.52738	1.40586	1.72547	2.046	2.20899
Marpal_utg000008g0015651	0.74393	0.291905	0	1.71275	1.0756	2.03166	0	0.326655	0	0.486397	0.403405	0.616857	0	0	0	0	1.87913	1.42818
Marpal_utg000008g0015661	0	0	0	0.0767055	0.123868	0.0629918	0	0	0.10733	0	0.0541996	0.0994537	0	0	0	0	0.284029	0
Marpal_utg000008g0015671	53.6474	57.6779	59.0287	46.0725	45.4925	45.4967	57.8136	61.3838	51.3275	41.727	47.1261	41.221	52.3565	50.1379	56.7482	45.0342	40.7056	44.5635
Marpal_utg000008g0015681	0	0	0	0	0	0	0	0	0	0	0	0	0	0	0	0	0	0
Marpal_utg000008g0015691	0	0	0	0	0	0	0	0	0	0	0	0	0	0	0	0	0	0
Marpal_utg000008g0015701	0.21345	0.244282	0.236506	1.0238	1.08382	1.0276	0.0921754	0.136681	0.0795864	0.736556	0.466198	0.589966	0.234353	0.213626	0.109625	0.460725	0.561627	0.448194
Marpal_utg000008g0015711	0.756704	0.647818	1.01629	0.932669	0.582555	1.02605	0.980317	0.755144	0.615585	0.899544	0.945007	1.00392	0.76535	0.578324	0.932721	1.05127	1.02086	0.841909
Marpal_utg000008g0015721	0	0	0	0	0	0	0	0	0	0	0	0	0	0	0	0	0	0
Marpal_utg000008g0015731	35.332	31.8496	32.0153	44.0893	43.4253	44.9923	34.0178	32.5528	30.4151	40.3519	39.2393	36.7787	30.2768	29.4127	27.2322	38.6021	46.576	39.7783
Marpal_utg000008g0015741	5.58984	6.12932	5.94503	5.32484	5.43282	5.50256	6.52131	6.27269	6.22646	5.27006	5.74624	5.59964	4.93765	5.92031	5.70417	5.33472	5.41729	4.92494
Marpal_utg000008g0015751	0	0	0	0	0	0	0	0	0.0288836	0	0	0	0	0.048456	0	0	0	0
Marpal_utg000008g0015761	0	0	0	0	0	0	0	0	0	0	0	0	0	0	0	0	0	0
Marpal_utg000008g0015771	26.5244	23.604	25.5959	27.3959	26.5348	26.4168	28.8247	25.8336	25.8713	24.2455	25.2962	24.5613	22.1787	23.6967	24.4059	25.4309	25.8258	26.3885
Marpal_utg000008g0015781	8.22939	8.15774	5.84661	13.8264	14.1423	15.8302	6.7142	7.35549	8.23737	11.7205	12.043	15.0319	6.04734	6.95031	6.29244	12.1181	11.9648	10.4466
Marpal_utg000008g0015791	7.45782	8.29288	8.48978	6.53352	7.27994	6.57265	10.158	9.61656	7.42791	7.82065	5.47061	5.95097	6.28133	5.29125	9.07715	6.11925	6.65298	7.01773
Marpal_utg000008g0015801	8.42193	9.65656	8.4585	9.33108	9.53689	9.95198	9.59471	9.83298	10.8584	11.0088	10.9165	10.766	8.57076	8.67843	10.2633	9.80682	10.0593	8.88634
Marpal_utg000008g0015811	0	0	0	0	0	0	0	0	0	0	0	0	0	0	0	0	0	0
Marpal_utg000008g0015821	7.7044	6.87767	6.46646	7.52374	7.52709	10.0897	8.05674	7.47902	8.22359	7.0574	9.11098	9.06527	9.30696	7.73059	7.03898	8.38754	9.88052	8.41249
Marpal_utg000008g0015831	6.69257	5.82337	6.89259	5.72048	5.96464	6.06651	7.04461	8.28265	6.33442	5.73264	5.36518	5.92291	7.08891	6.69005	6.92401	6.08387	6.14636	5.2891
Marpal_utg000008g0015841	3.84837	3.83184	3.93277	7.16135	7.14189	6.44327	3.44869	2.98573	3.13304	4.65077	3.7657	5.17041	3.53692	3.88775	3.90837	5.48985	6.00696	5.65907
Marpal_utg000008g0015851	16.5273	16.2776	9.41366	11.0366	13.2297	16.0004	8.5559	10.2006	12.5622	11.7172	10.2878	10.6772	6.07289	6.0783	7.73825	8.725	8.5925	5.53502
Marpal_utg000008g0015861	0.0288849	0	0	0.0184726	0.104407	0	0.0187103	0.0158539	0.0258479	0.0157379	0	0	0	0	0	0	0	0
Marpal_utg000008g0015871	0	0	0	0	0	0	0	0	0	0	0	0	0	0	0	0	0	0
Marpal_utg000008g0015881	0	0	0	0	0	0	0	0	0	0	0	0	0	0	0	0	0	0
Marpal_utg000008g0015891	2.3424	2.54398	2.22464	2.46104	1.38233	1.75743	2.92622	3.39783	4.56654	2.00555	4.68762	2.15039	3.18412	2.76297	2.23419	3.57531	1.18864	4.71772
Marpal_utg000008g0015901	0	0	0	0	0	0	0	0	0	0	0	0	0	0	0	0	0	0
Marpal_utg000008g0015911	1.39487	2.18928	1.731	1.78411	0.806699	1.28932	1.80707	1.34745	2.04707	1.51999	1.61362	0.879022	1.1435	1.92651	2.63631	1.58969	1.6736	1.53976
Marpal_utg000008g0015921	1.00967	1.65932	1.64662	1.07339	1.16461	0.812621	1.54587	1.36745	1.50195	0.928778	0.876961	0.761099	1.07496	1.43702	1.58934	1.2227	0.579632	0.88107
Marpal_utg000008g0015931	2.9598	3.24954	3.61977	3.68546	3.58302	3.35598	3.70749	3.57183	2.71877	4.01561	3.08243	3.52694	3.50074	2.82493	3.16104	4.23936	3.34205	3.69248
Marpal_utg000008g0015941	0.896578	1.07641	0.731476	0.667523	0.870651	0.983913	0.849474	1.10172	0.85021	0.991585	1.00381	0.865487	0.940304	0.622766	0.893452	1.00517	0.739409	0.626196
Marpal_utg000008g0015951	0	0	0	0	0	0	0	0	0	0	0	0	0	0	0	0	0	0
Marpal_utg000008g0015961	0.36023	0.0441711	0.19957	0.115188	0.0930057	0.0472971	0.525016	0.444865	0.28206	0.245339	0.0813912	0.0746744	0.461425	0.405593	0.185009	0.233264	0	0.108057
Marpal_utg000008g0015971	0	0	0	0	0	0	0	0	0	0	0	0	0	0	0	0	0	0
Marpal_utg000008g0015981	0	0	0	0	0	0	0	0	0	0	0	0	0	0	0	0	0	0
Marpal_utg000008g0015991	0.763689	0.65143	0.882971	0.976799	0.480073	1.39506	0.989367	1.49441	0.980522	0.759829	1.0503	1.10129	0.583289	0.598164	0.613912	0.387016	0.786292	0.796803
Marpal_utg000008g0016001	0	0	0	0	0	0	0	0.0373058	0.0912336	0.0740656	0	0	0	0	0	0	0	0
Marpal_utg000008g0016011	0	0	0	0	0	0	0	0	0	0	0	0	0	0	0	0	0	0
Marpal_utg000008g0016021	36.3682	35.6756	33.554	36.2206	32.1155	30.6509	46.1222	44.6565	37.9471	39.735	38.0218	34.4868	37.2468	35.1754	36.4214	35.8679	39.9409	35.5305
Marpal_utg000008g0016031	27.3915	26.1319	24.9087	23.2241	22.6895	25.284	23.8589	22.2667	21.3315	22.7256	19.5044	22.4546	23.125	20.7942	21.1552	22.1714	23.6282	21.724
Marpal_utg000008g0016041	7.502	8.25136	9.02729	8.11885	8.49828	8.4352	9.12974	8.24373	8.81416	8.23001	9.07759	8.40904	8.50696	8.00032	9.82997	9.1821	8.18614	9.57971
Marpal_utg000008g0016051	0	0	0	0	0	0	0	0	0	0	0	0	0	0	0	0	0	0
Marpal_utg000008g0016061	0.61415	0.351431	0.680489	0.589148	0.792821	0.456939	0.364667	0.589902	0.778569	0.641356	0.971339	0.360716	0.93652	0.307329	0.446845	0.662813	0.323189	0.491265
Marpal_utg000008g0016071	0.107097	0	0.632883	0.684915	0	0	0.277491	0.235128	0.766695	0	0.193583	0.799233	0	0	0	0.2774	0.338152	0.128502
Marpal_utg000008g0016081	10.7321	10.774	11.7352	5.71392	5.77377	5.35873	13.681	14.2184	12.2175	6.55312	6.96395	5.92897	13.1568	10.9725	12.4221	6.8639	6.55183	7.8658
Marpal_utg000008g0016091	27.5061	30.8139	31.5387	21.7242	23.4764	21.0066	34.3428	30.7738	30.7965	20.5916	21.7638	20.7555	29.7748	28.8965	29.8079	22.1636	19.9993	22.7436
Marpal_utg000008g0016101	4.3787	4.36385	3.81941	4.3345	4.87083	4.39134	4.76744	4.70438	4.35601	5.25371	4.88353	4.69296	5.31895	4.42312	5.23934	5.17308	5.18454	4.77877
Marpal_utg000008g0016111	2.56996	3.25439	3.03739	2.21133	2.25196	2.94483	2.74424	3.29986	2.67607	2.63076	2.7168	2.35053	2.89574	3.8815	2.6558	2.58196	2.60646	2.46688
Marpal_utg000008g0016121	5.95696	6.43606	6.45903	16.5084	16.8562	18.2183	7.0277	7.79314	6.83991	20.0409	17.9349	20.8091	7.30205	6.76997	6.47515	17.1878	19.7529	16.9575
Marpal_utg000008g0016131	0	0	0	0	0	0	0	0	0	0	0	0	0	0	0	0	0	0
Marpal_utg000008g0016141	4.22345	4.29264	4.50711	4.74353	4.77524	4.89686	3.79177	3.20244	3.74526	5.27758	5.29903	4.82221	3.48913	3.76417	3.80941	5.32155	5.10231	4.12955
Marpal_utg000008g0016151	0.204953	0.100525	0	0	0	0	0.265519	0	0.366809	0.223338	0	0	0	0	0	0	0	0
Marpal_utg000008g0016161	45.3857	42.4923	42.3696	42.406	42.3734	42.3242	40.4008	41.416	38.3357	38.989	37.2256	39.3319	38.6647	39.5911	41.2871	37.2966	39.9073	41.0215
Marpal_utg000008g0016171	11.8456	11.2621	12.2366	10.7035	10.0728	10.4544	12.4585	11.1448	12.1662	10.3799	11.4682	11.278	10.3311	11.2021	11.2189	10.9041	9.52138	11.5456
Marpal_utg000008g0016181	0	0	0	0	0	0	0	0	0	0	0	0	0	0	0	0	0	0
Marpal_utg000008g0016191	5.02816	4.78109	4.0332	6.31291	8.01215	7.40377	5.37507	5.92592	4.47189	7.21035	7.05342	6.97012	5.10285	5.25614	5.2757	6.9713	6.23354	6.27369
Marpal_utg000008g0016201	7.01458	6.93693	7.97027	9.49721	10.3422	10.9142	8.28954	9.02732	9.23698	10.7013	10.9577	11.5193	8.36523	8.20186	7.18177	10.5321	9.79556	9.12819
Marpal_utg000008g0016211	21.5597	20.3804	22.5555	13.3932	16.7482	13.2184	23.1321	22.3636	19.8878	12.4713	14.3777	12.1477	23.7753	21.2092	23.2919	14.5143	14.2819	17.8916
Marpal_utg000008g0016221	13.3229	13.5078	15.0593	16.7663	16.0492	16.1731	12.7191	14.252	13.0423	18.0647	17.3421	17.5717	12.9064	12.9939	13.4278	15.3783	18.0122	14.5266
Marpal_utg000008g0016231	3.01023	2.98366	3.89129	3.20854	3.17355	2.43728	3.85917	3.02907	3.19881	2.9044	2.12544	3.06806	2.52467	3.71883	2.02915	3.20814	1.83162	3.31088
Marpal_utg000008g0016241	0	0.0505154	0	0	0.0265911	0.0540905	0	0	0.0460819	0	0	0.1281	0.0376928	0	0	0	0.0406489	0.123577
Marpal_utg000008g0016251	13.0906	14.0766	13.8448	12.3236	15.5153	13.1964	15.062	16.3953	16.0645	16.2754	13.6307	15.5898	15.4765	16.8384	15.3716	16.7259	18.031	17.3936
Marpal_utg000008g0016261	19.6315	20.8784	19.8164	19.9969	21.6687	21.7309	21.1633	18.2348	21.0809	20.1632	22.3346	22.5243	19.5319	21.8837	21.6432	20.6732	20.9515	20.8373
Marpal_utg000008g0016271	8.28466	8.37638	10.5037	7.68402	7.98048	7.58246	11.0781	10.5303	10.2316	8.60545	9.56727	7.53238	10.2839	9.52796	10.0152	10.1803	8.52819	9.72247
Marpal_utg000008g0016281	11.7749	11.3656	12.9613	12.7572	13.3738	13.7013	12.4769	11.6831	10.6981	11.6256	11.8277	11.6623	11.6004	9.78479	11.2669	11.2733	12.1311	10.8149
Marpal_utg000008g0016291	31.787	31.3441	29.5279	27.6206	27.2993	28.8449	32.8069	33.8566	31.9597	28.8051	29.7017	28.3225	32.5587	33.3143	28.9227	28.8468	29.5915	27.0043
Marpal_utg000008g0016301	11.7161	13.3415	12.2251	9.69343	9.51898	8.79947	12.8963	12.2991	12.3905	10.044	10.7183	10.2074	13.6131	12.638	11.8662	10.5577	9.73324	11.3052
Marpal_utg000008g0016311	9.28994	8.65408	9.53368	8.51044	8.78115	8.90773	7.87917	8.04581	8.35971	7.9303	8.73155	8.98387	8.35979	8.4615	8.96268	8.51131	8.65198	8.5538
Marpal_utg000008g0016321	21.7651	23.2984	22.4017	17.3167	14.5146	14.7896	22.8181	23.2412	21.7382	16.102	18.3422	14.9254	22.0468	22.8026	23.0188	16.8324	15.3891	18.2249
Marpal_utg000008g0016331	13.475	11.5974	10.6512	10.0865	8.40768	9.52303	11.4644	9.99439	10.4539	8.73238	8.82813	9.62851	8.69558	10.0763	9.40442	8.32901	9.48833	9.15585
Marpal_utg000008g0016341	3.70397	4.1295	3.93747	4.30052	4.5451	5.2257	4.4621	4.03596	5.11244	4.21495	4.91631	5.5759	3.26136	3.54972	4.04329	5.02705	3.68975	4.77225
Marpal_utg000008g0016351	10.8572	9.04705	10.5388	9.40106	10.9332	10.0398	10.672	10.6588	11.5949	11.4891	10.9766	9.93616	9.95157	9.81535	10.752	12.0283	11.1934	10.4426
Marpal_utg000008g0016361	0	0.0845634	0	0.110261	0.0890275	0.0905481	0	0	0	0.0939381	0	0.0357402	0	0	0	0.167464	0	0
Marpal_utg000008g0016371	0	0	0	0	0	0	0	0	0	0	0	0	0	0	0	0	0	0
Marpal_utg000008g0016381	0	0	0	0	0	0	0	0	0	0	0	0	0	0	0	0	0	0
Marpal_utg000008g0016391	0	0	0	0	0	0	0	0	0	0	0	0	0	0	0	0	0	0
Marpal_utg000008g0016401	0	0	0	0	0	0	0	0	0	0	0	0	0	0	0	0	0	0
Marpal_utg000008g0016411	0	0	0	0	0	0	0	0	0	0	0	0	0	0	0	0	0	0
Marpal_utg000008g0016421	32.0394	34.5847	33.9581	32.043	34.9804	32.5571	32.6484	32.9726	30.0242	28.5529	30.0922	29.3753	30.6552	29.2943	29.8248	32.9412	30.1671	29.8035
Marpal_utg000008g0016431	79.7469	79.3057	84.8131	74.2935	74.0375	70.9822	91.343	89.86	77.9413	83.4317	81.1106	75.0009	80.1648	74.8509	82.9557	76.5744	75.9566	71.7218
Marpal_utg000008g0016441	1.74533	2.03437	2.03245	1.60205	2.03573	2.04893	2.3409	1.55527	1.89256	2.10327	2.24545	2.06014	2.01394	1.6954	1.39203	1.99442	2.46363	1.74924
Marpal_utg000008g0016451	0.560581	0.769866	0.629415	0.430208	0.486304	0.706587	0.61004	0.836902	0.561838	0.171043	0.466106	0.502013	0.919116	0.740579	0.898272	0.755039	0.707998	0.322858
Marpal_utg000008g0016461	5.92446	5.89167	5.03934	3.90366	3.62386	3.66861	6.36428	5.58977	5.30156	4.3395	4.07108	3.51859	5.42352	5.26782	5.29753	3.48758	2.21587	4.42571
Marpal_utg000008g0016471	2.65303	2.92335	2.95302	3.48633	3.07767	2.74851	1.97746	2.75274	2.82939	2.89101	2.75903	2.3204	3.08575	2.12781	3.35974	3.10642	3.4425	2.22393
Marpal_utg000008g0016481	0.071207	0	0.105198	0.0227694	0.0551537	0.0186986	0	0.0390832	0.0318601	0.193986	0.0160887	0	0.260601	0.0534494	0.0731421	0.184438	0	0.0427194
Marpal_utg000008g0016491	0.240969	0.384961	0.518738	0.369854	0.9741	1.28724	0.285419	0.256962	0.209472	0.862777	0.472895	0.896282	0.24189	0.289402	0.36774	1.07889	1.22822	0.859128
Marpal_utg000008g0016501	0.249559	0	0	0	0	0	0	0	0	0	0	0	0	0	0	0	0.196991	0
Marpal_utg000008g0016511	6.71508	6.81549	6.72495	7.57333	8.55378	7.93774	6.68643	6.88295	6.983	8.86149	8.09804	8.84305	7.31507	7.87157	7.446	9.67174	9.942	10.9318
Marpal_utg000008g0016521	225.873	242.741	237.712	241.163	231.734	221.761	272.202	265.251	257.449	260.568	274.953	239.425	264.685	259.682	268.538	249.051	250.987	247.996
Marpal_utg000008g0016531	13.293	15.1271	14.5967	10.0237	10.7259	9.31586	15.6656	14.4766	14.365	10.4451	11.2142	10.1665	14.5563	14.3266	15.8398	12.1137	10.4763	11.4
Marpal_utg000008g0016541	27.8306	30.0374	30.0896	25.5155	21.2861	24.3605	31.5366	32.235	27.9317	23.6764	23.545	24.6672	32.1642	32.5133	28.8735	22.6284	29.3461	25.6933
Marpal_utg000008g0016551	0	0	0	0	0	0.0691662	0	0	0.117851	0	0	0	0	0.19771	0	0	0	0.158019
Marpal_utg000008g0016561	0	0	0	0	0.65104	0	0	0	0	0	0	0	0	0	0	0	0	0
Marpal_utg000008g0016571	0	0.0714184	0	0	0	0.0764728	0	0.159841	0.0651502	0	0.065799	0.120738	0	0	0.0747835	0	0	0
Marpal_utg000008g0016581	0.0693869	0	0	0	0	0.0364412	0	0	0	0	0	0	0	0	0	0.0898618	0	0
Marpal_utg000008g0016591	77.3183	70.7396	71.3991	65.9636	64.8804	70.9093	71.429	62.0189	64.9252	61.5652	63.2557	62.8165	67.8183	73.2146	68.9728	71.5092	68.7753	71.2962
Marpal_utg000008g0016601	1.16587	1.81946	1.40924	1.01673	1.20403	1.50292	1.99097	2.32693	1.47008	1.27045	1.43683	0.615186	1.93945	1.8298	1.74189	1.78442	0.920285	1.46247
Marpal_utg000008g0016611	18.1136	19.6436	19.8796	14.4171	15.1501	14.5165	21.7564	19.301	19.1957	14.5641	15.9455	14.466	22.8966	21.7952	22.6885	15.1675	15.28	14.8532
Marpal_utg000008g0016621	3.60334	3.50105	3.68414	4.47718	4.50101	5.09455	3.95682	4.53314	3.86938	4.69942	5.06581	4.69518	3.18172	3.09113	3.32526	4.01478	4.31615	3.69215
Marpal_utg000008g0016631	0	0.41754	0.314416	0	0.879164	0.558863	0	0.350435	0.285671	0	0.769375	0.529412	0	0.319499	0.327911	0.826873	0.671975	0.12768
Marpal_utg000008g0016641	0.719972	1.41252	0.664784	0.460441	0.557657	1.41795	0.116591	0.592753	0.483205	1.66718	1.05737	0.820863	1.18572	0.810638	0.924421	0.81587	1.13663	0.107984
Marpal_utg000008g0016651	0.413089	1.62089	2.44112	1.05673	1.70645	3.0373	0	2.72077	1.10897	17.1055	1.49335	4.7954	22.9795	0.620146	0	4.27988	0	7.43477
Marpal_utg000008g0016661	11.4927	11.8121	12.7604	9.30597	10.935	10.492	12.9406	11.5451	11.8302	10.1429	10.8276	10.1868	11.6476	10.4649	12.0869	11.3045	10.3472	10.6075
Marpal_utg000008g0016671	3.12941	3.01243	2.07399	21.5846	19.7536	26.9724	2.1976	3.17842	2.95742	30.8824	26.4325	34.0971	2.78296	1.53673	2.67371	24.2792	35.2758	17.862
Marpal_utg000008g0016681	80.5979	79.7263	81.4351	75.4063	76.7173	78.4421	81.2322	81.4218	70.4089	76.9874	73.6316	65.1717	72.4016	73.9096	76.1014	74.8185	81.1051	70.0277
Marpal_utg000008g0016691	0	0	0	0	0	0	0	0	0	0	0	0	0	0	0	0	0	0
Marpal_utg000008g0016701	0.114106	0.0479711	0	0.145947	0.168345	0.222586	0.105589	0.017894	0	0.23092	0.147322	0.121648	0.0715887	0.0734144	0.0502314	0.0422218	0.102937	0.0391176
Marpal_utg000008g0016711	0	0	0	0	0	0	0	0	0	0	0	0	0	0	0	0	0	0
Marpal_utg000008g0016721	7.4961	8.51359	8.26042	6.10377	7.01177	6.54531	8.31826	7.71723	8.68734	6.70666	6.92283	6.72515	8.23019	8.36321	7.85759	6.9097	6.11918	6.89317
Marpal_utg000008g0016731	8.37386	8.84004	8.16133	11.7369	11.4528	11.4215	9.40907	8.59375	9.34377	10.1451	10.7663	11.3194	8.53882	8.80291	8.82333	10.2586	11.6771	10.4055
Marpal_utg000008g0016741	0.191554	0.405875	0.362231	0.34301	0.443127	0.386311	0.307718	0.378494	0.390822	0.60951	0.519361	0.292254	0.37015	0.402595	0.456481	0.426694	0.411275	0.229838
Marpal_utg000008g0016751	15.6133	16.0226	13.6617	18.1704	16.6954	18.2299	14.0418	13.1487	15.171	16.2837	17.8354	17.6693	12.777	14.5867	13.1467	17.8991	17.6404	16.965
Marpal_utg000008g0016761	7.62778	8.06167	9.06018	6.56512	6.8252	6.60169	8.43844	9.3559	8.66645	6.90073	7.06589	7.08289	8.51766	8.56333	9.2534	6.95572	6.78025	7.74689
Marpal_utg000008g0016771	0	0	0	0	0	0	0	0	0	0	0	0	0	0	0	0	0	0
Marpal_utg000008g0016781	0	0	0	0	0	0	0	0	0	0	0	0	0	0	0	0	0	0
Marpal_utg000008g0016791	7.6213	8.06404	8.67371	6.91249	8.16658	7.77684	7.02892	7.12026	7.17594	6.66361	6.60031	6.79883	8.05904	7.71518	7.20737	7.19145	7.02486	8.20907
Marpal_utg000008g0016801	32.8193	34.7257	35.1612	24.6735	26.0041	25.9518	32.7365	33.7971	30.6148	25.7679	26.4399	26.0164	33.4759	32.757	32.5302	25.2144	22.2053	25.9357
Marpal_utg000008g0016811	19.0741	17.8214	17.2523	21.4653	21.2505	22.945	17.6629	17.5929	17.3015	18.7267	19.7804	21.8166	16.8249	17.3422	16.5915	19.9729	22.0145	19.7233
Marpal_utg000008g0016821	0.173196	0.0424744	0.127936	0	0.13415	0	0.224377	0.0950617	0.348719	0.141549	0.15653	0	0.443701	0	0.133427	0.112152	0.0683569	0.103906
Marpal_utg000008g0016831	4.80436	4.92407	5.04994	7.65976	8.01924	7.70387	5.78823	6.67732	6.22604	8.27092	6.76239	8.97172	5.08277	5.43462	5.18374	7.19805	6.71363	7.66995
Marpal_utg000008g0016841	7.00424	7.17728	7.04424	5.8884	5.72231	7.7025	7.26351	6.78635	8.13638	6.27086	6.47882	6.47586	7.02826	6.96066	6.80614	6.17514	5.97011	5.87895
Marpal_utg000008g0016851	0.0331625	0	0	0	0	0	0	0	0.0296758	0.0361372	0.0149856	0	0.0485468	0	0.0170318	0	0.026177	0.0397905
Marpal_utg000008g0016861	0	0	0	0	0	0	0	0	0	0	0	0	0	0	0	0	0	0
Marpal_utg000008g0016871	6.24303	3.81196	6.0233	3.01481	2.96055	3.14494	6.18972	5.17485	4.90255	3.26268	3.3393	3.38066	4.19658	4.20796	3.27178	1.73255	2.11199	3.36321
Marpal_utg000008g0016881	0.0441323	0.0216459	0	0	0.113943	0.0231778	0.0285869	0	0	0	0.0398855	0.0914848	0	0.0662532	0.0453316	0.0285775	0	0.0264764
Marpal_utg000008g0016891	0	0	0	0	0	0	0	0	0	0	0	0	0	0	0	0	0	0
Marpal_utg000008g0016901	0.851211	1.04801	0.577443	2.21082	2.60135	3.38478	0.596386	0.781847	0.792804	1.79834	1.884	3.23378	0.953643	0.743252	0.838655	1.77732	2.41339	1.54243
Marpal_utg000008g0016911	13.6452	14.8452	13.5631	13.646	13.1611	15.7857	14.9892	13.4372	13.8424	13.7272	14.5106	14.3386	12.4884	10.9504	12.6812	15.0386	15.8173	14.3353
Marpal_utg000008g0016921	1.85796	1.76183	2.13871	1.80213	2.58237	2.28496	1.70497	1.52966	1.50328	1.85591	2.11296	1.76527	1.46194	1.58057	1.97207	1.85479	2.23656	2.19215
Marpal_utg000008g0016931	4.09584	3.83461	4.59246	3.68593	4.53305	4.26014	2.69631	4.64259	3.91591	3.51826	3.43643	3.05328	4.92174	4.66671	4.65938	3.81851	4.35992	3.74587
Marpal_utg000008g0016941	20.3905	18.5952	17.3252	32.6411	31.119	34.6517	17.6009	16.3246	17.1788	27.9214	26.8077	32.0549	16.8147	17.6225	16.065	31.1034	32.6981	27.0267
Marpal_utg000008g0016951	0.0936724	0	0.138387	0.0599059	0	0.147587	0.18203	0.308482	0.796324	0.0510375	0	0.038836	0.205691	0.140625	0	0.121313	0.221823	0.280985
Marpal_utg000008g0016961	8.41942	8.50862	8.08949	11.0788	11.3223	11.8338	8.20805	8.44439	7.42579	9.79511	11.5507	10.6377	6.77445	7.72923	7.65274	11.4216	11.0734	9.65156
Marpal_utg000008g0016971	0	0	0.047836	0	0.0167197	0.0680213	0.0838958	0.017772	0.0144875	0	0	0	0	0	0	0	0	0.0388509
Marpal_utg000008g0016981	12.9639	13.6368	14.8577	14.5725	13.0978	14.1423	14.4867	13.8964	14.363	14.2886	13.9481	14.6826	12.8007	12.9394	13.8138	14.2188	15.1369	14.0172
Marpal_utg000008g0016991	0	0	0	0	0	0	0	0	0	0	0	0	0	0	0	0	0	0
Marpal_utg000008g0017001	0	0	0	0	0	0	0	0	0	0	0	0	0	0	0	0	0	0
Marpal_utg000008g0017011	0	0	0	0	0	0	0	0	0	0	0	0	0	0	0	0	0	0
Marpal_utg000008g0017021	3.4569	3.22893	3.52001	4.26301	5.53289	5.367	3.33653	2.60039	3.229	4.44234	4.53077	4.77355	2.45972	3.28746	2.73033	4.1024	3.43537	3.91645
Marpal_utg000008g0017031	0.198086	0.437205	0	0.506725	0.204571	0.260081	0.0641556	0.38053	0.0886295	0.971346	0.939878	0.657001	0.14499	0.148687	0.152602	0.962017	0.547262	0.534772
Marpal_utg000008g0017041	2.66203	2.16051	2.25461	5.40122	4.58495	5.83819	1.80859	1.87516	1.97089	5.75439	6.16747	6.12585	2.48796	1.92658	2.54733	5.28924	7.36479	5.42056
Marpal_utg000008g0017051	0	0	0	0	0	0	0	0	0	0	0	0	0	0	0	0	0	0
Marpal_utg000008g0017061	0	0	0	0	0	0	0	0	0	0	0	0	0	0	0	0	0	0
Marpal_utg000008g0017071	0	0	0	0	0	0	0	0	0	0	0	0	0	0	0	0	0	0
Marpal_utg000008g0017081	0	0	0	0	0	0	0	0	0	0	0	0	0	0	0	0	0	0
Marpal_utg000008g0017091	0.49159	0.497783	0.398268	0.0608487	0.393045	0.166566	0.390333	0.330744	0.31219	0.224643	0.0429953	0.184086	0.278571	0.3809	0.342062	0.164297	0.150209	0.247353
Marpal_utg000008g0017101	0	0	0	0	0	0	0	0	0	0	0	0	0	0	0	0	0	0
Marpal_utg000008g0017111	0.831342	0.724896	0.682327	1.77222	1.62172	1.1643	2.27369	0.912592	1.23989	0.805258	1.50269	1.53186	1.21701	1.80273	1.80275	2.15331	2.77073	1.995
Marpal_utg000008g0017121	0	0	0	0	0	0	0	0	0	0	0	0	0	0	0	0	0	0
Marpal_utg000008g0017131	0.0976613	0.383205	0.721403	0.374742	1.10944	0.512906	0.759127	0.107206	1.2235	1.06422	0.882635	0.566857	1.2867	0.733066	1.10347	0.505918	1.23343	1.05462
Marpal_utg000008g0017141	0	0	0	0	0	0	0	0	0	0	0	0	0	0	0	0	0	0
Marpal_utg000008g0017151	0	0	0	0	0	0	0	0	0	0	0	0	0	0	0	0	0	0
Marpal_utg000008g0017161	0.0270026	0.0264883	0.119677	0.172689	0.223093	0.141815	0	0.118567	0.217472	0.235398	0.366062	0.425414	0.158117	0.324299	0	0.104912	0.213147	0.129598
Marpal_utg000008g0017171	0.298239	0.398944	0.280385	0.450821	0.364004	0.427178	0.386372	0.4762	0.339668	0.295447	0.294044	0.337222	0.476285	0.122108	0.278495	0.526697	0.214016	0.260252
Marpal_utg000008g0017181	0	0	0	0	0.0719965	0.0732263	0	0	0	0.0759677	0	0.0578061	0.102055	0	0	0	0	0
Marpal_utg000008g0017191	0.503571	1.02324	1.11593	0.644094	0.594351	0.566721	0.605783	0.98712	1.48063	0.823114	0.650161	0.83511	0.684526	0.539987	0.775884	0.791916	0.567854	0.733692
Marpal_utg000008g0017201	0	0	0	0	0	0	0.0768608	0.130254	0.106181	0	0	0	0	0	0	0	0	0
Marpal_utg000008g0017211	38.9133	34.6551	33.5005	20.9125	20.1615	20.427	27.0423	27.9625	28.1196	18.0825	19.2384	16.8414	26.8752	25.8979	25.0661	20.664	20.0331	19.1222
Marpal_utg000008g0017221	0.252592	0.396449	0.0746336	0.0646156	0.0782583	0.0530633	0.261788	0.0277278	0.226034	0.16515	0.045657	0.167557	0.147908	0.492961	0.207565	0.163564	0.039877	0.0909227
Marpal_utg000008g0017231	0.897472	0.278014	0.348917	0.302082	0.439036	0.0992299	0.122388	0	0.338152	0	0.0426899	0.0783339	0.138296	0.283646	0.291114	0.0611737	0	0.113352
Marpal_utg000008g0017241	2.79085	3.43372	2.7429	1.67894	1.722	1.66447	2.37463	2.791	2.87838	1.48194	1.53902	1.71599	2.96029	1.89958	2.4294	1.83782	1.47487	1.67432
Marpal_utg000008g0017251	6.23908	7.47013	8.42482	3.68427	4.38387	3.79729	7.68997	7.3225	7.89982	3.74883	3.76264	3.86793	7.59696	8.5085	8.09763	3.92679	3.11141	4.84144
Marpal_utg000008g0017261	0	0	0	0	0	0	0	0	0	0	0	0	0	0	0	0	0	0
Marpal_utg000008g0017271	220.78	198.081	180.388	177.974	168.983	178.836	169.395	172.555	175.648	151.18	158.639	165.529	170.72	189.235	158.302	165.815	164.064	157.063
Marpal_utg000008g0017281	7.26021	8.55108	7.56912	6.52207	6.35691	6.04466	6.62172	7.50331	7.57243	5.56978	5.73862	6.67442	7.62463	8.78506	8.10598	6.27362	4.65755	6.24938
Marpal_utg000008g0017291	10.1585	8.91604	8.94254	9.69606	9.05147	12.5355	9.67239	10.5225	8.27021	11.1945	11.0102	10.1649	7.2119	8.02647	6.72752	9.84231	10.0685	8.40842
Marpal_utg000008g0017301	1.28406	1.48392	1.22137	1.30491	1.3806	1.25637	0.934303	1.10061	0.755543	0.785877	0.953834	1.16682	0.849749	1.29393	1.28282	1.23014	1.61063	0.696481
Marpal_utg000008g0017311	0	0	0	0	0	0	0	0	0	0	0	0	0.073758	0	0	0	0	0
Marpal_utg000008g0017321	0	0	0	0	0	0	0	0	0	0	0	0	0	0	0	0	0	0
Marpal_utg000008g0017331	879.481	839.456	800.026	555.009	576.098	477.256	850.268	899.674	1058.01	629.414	642.862	557.577	944.034	962.008	921.045	588.576	597.4	636.419
Marpal_utg000008g0017341	0	0	0	0	0	0	0	0	0	0	0.0521313	0	0	0	0	0	0	0
Marpal_utg000008g0017351	27.5039	24.4858	21.8763	30.1711	28.2317	30.59	19.7649	20.3598	20.581	27.833	30.1849	32.1953	20.8915	23.4716	19.9458	29.0679	31.9197	28.1976
Marpal_utg000008g0017361	0	0	0	0	0	0	0	0	0	0	0	0	0	0	0	0	0	0
Marpal_utg000008g0017371	0.14272	0	0	0	0.147392	0.14991	0.0924474	0.156668	0.063857	0	0.128986	0	0	0	0	0	0	0.342488
Marpal_utg000008g0017381	0.0164541	0.0807035	0.145851	0	0.0339855	0.069132	0.0213164	0.0180622	0.0147241	0	0.0148707	0.081861	0	0	0.101407	0	0.0519526	0
Marpal_utg000008g0017391	0	0	0	0	0	0	0	0	0	0	0	0	0	0	0	0	0	0
Marpal_utg000008g0017401	1.59112	1.66028	2.07411	1.32682	0.918266	0.958528	1.74808	1.7295	1.76583	0.968916	1.22654	1.45515	1.2103	1.55731	1.50618	1.36366	0.898876	1.34762
Marpal_utg000008g0017411	0	0	0	0	0	0	0	0	0	0	0	0	0	0	0	0	0	0
Marpal_utg000008g0017421	3.85511	4.34242	4.81161	5.56001	3.92641	4.78938	4.01269	4.74263	4.77022	4.78036	4.58945	4.61855	4.22292	4.03126	4.15104	5.50918	4.59607	5.05627
Marpal_utg000008g0017431	24.0893	25.1249	24.3704	21.9212	21.9526	22.7776	26.8906	26.731	23.3671	23.4747	25.4069	23.8628	20.3851	23.0133	24.3527	24.7238	22.2469	21.5065
Marpal_utg000008g0017441	35.7093	37.0366	40.3602	40.4393	42.5845	36.5948	33.4371	31.8424	31.497	37.8533	36.5962	35.2729	34.7128	31.9883	37.468	41.5755	41.1504	40.2989
Marpal_utg000008g0017451	0.793329	1.03763	0.781352	1.09927	1.16068	1.87491	0.599529	0.36286	0.591598	1.36878	1.01573	1.91864	0	0.793984	0.339536	1.11304	1.14807	1.11053
Marpal_utg000008g0017461	38.4454	31.8173	28.4753	32.9503	42.9788	42.2108	26.8229	30.5543	26.6323	38.958	34.2588	34.6796	24.3022	27.5355	26.6319	38.7315	38.0852	33.9939
Marpal_utg000008g0017471	35.1934	35.9235	34.1577	47.9913	40.7044	44.8551	37.1099	36.8273	35.2423	46.7711	45.8028	45.6256	33.2107	32.7997	32.8663	40.2327	46.5942	37.5726
Marpal_utg000008g0017481	24.3295	23.47	24.1313	23.8103	23.8749	25.3219	24.6921	22.2967	23.4156	24.9718	23.9225	21.58	24.5323	19.5504	22.1079	25.7561	24.8625	21.0765
Marpal_utg000008g0017491	0.933525	1.03949	0.559115	2.19443	1.95423	2.91516	0.915215	0.470837	0.474131	1.59463	1.32255	1.92471	0.88644	0.606031	0.673817	2.09123	2.03141	1.42283
Marpal_utg000008g0017501	5.1273	5.94632	4.92274	5.47294	5.63801	6.09593	5.83008	5.07502	5.2924	6.29736	5.72293	6.2396	5.20193	6.84821	6.06232	6.48104	5.41577	6.83071
Marpal_utg000008g0017511	70.2307	72.6549	71.2786	73.8307	68.2012	68.523	72.8165	78.4162	70.3882	72.5461	72.1974	66.9973	71.0866	69.2177	75.4829	67.855	64.6942	73.1654
Marpal_utg000008g0017521	32.5271	32.9767	30.9214	30.9527	29.898	33.4907	29.2513	33.0374	32.0829	30.2987	27.4524	30.6089	25.8947	29.995	26.7518	28.554	33.3076	24.8788
Marpal_utg000008g0017531	0	0	0	0	0	0	0	0	0	0	0	0	0	0	0	0.0377692	0	0
Marpal_utg000008g0017541	0	0	0	0	0	0	0	0	0	0	0	0	0	0	0	0	0	0
Marpal_utg000008g0017551	418.07	439.11	422.622	423.955	434.149	413.937	438.584	456.887	440.783	462.292	467.853	425.401	492.058	454.146	484.941	459.74	474.595	459.965
Marpal_utg000008g0017561	44.4534	36.8886	38.6847	51.3935	47.3688	48.8708	35.8563	34.7794	38.4161	46.3185	47.6714	49.6245	37.8037	35.9616	41.176	55.028	60.3343	54.4312
Marpal_utg000008g0017571	0	0	0	0	0	0	0	0	0	0	0	0	0	0	0	0	0	0
Marpal_utg000008g0017581	6.60806	6.49529	6.38353	8.26442	8.72504	8.70597	7.61057	7.31245	6.39661	8.80665	8.90703	9.39944	7.53583	6.48673	7.1849	9.36111	10.0849	8.99288
Marpal_utg000008g0017591	1.3132	1.1012	1.62715	1.49002	1.99054	1.24587	1.78359	2.23207	2.19863	1.91569	2.71823	2.45879	1.79838	1.24009	1.47943	2.1396	1.60504	1.8298
Marpal_utg000008g0017601	61.3481	54.0856	56.225	74.2386	69.6121	78.0981	48.4477	56.6351	52.2754	76.3695	77.9913	80.3007	49.3794	50.8348	46.6891	74.7568	83.2546	69.6424
Marpal_utg000008g0017611	0	0	0	0	0	0	0	0	0	0	0	0	0	0	0	0	0	0
Marpal_utg000008g0017621	0	0	0	0	0	0	0	0	0	0	0	0	0	0	0	0	0	0
Marpal_utg000008g0017631	51.5757	56.8434	58.1327	55.9522	59.4581	57.7257	57.064	56.714	52.6507	52.0132	52.1617	50.5576	58.0204	52.1794	58.754	50.8682	53.2426	51.9542
Marpal_utg000008g0017641	0	0	0	0	0	0	0	0	0	0	0	0	0	0	0	0	0	0
Marpal_utg000008g0017651	2.04048	2.17997	3.0742	2.19643	2.50369	1.88862	2.12	1.72982	2.24175	1.71717	1.93541	1.60818	1.62662	1.39514	2.46946	1.70067	2.55155	2.6907
Marpal_utg000008g0017661	11.2322	10.3804	11.3773	9.49165	8.79831	9.20763	13.9414	11.727	12.1678	8.29417	10.2627	9.55523	12.1762	11.2751	12.5507	9.45092	9.69794	10.1414
Marpal_utg000008g0017671	9.93106	9.44062	7.92575	5.7357	6.04798	6.17278	7.2685	7.26028	8.72199	5.04278	5.32972	4.55031	7.79365	7.77722	7.65596	5.80758	5.2692	6.26507
Marpal_utg000008g0017681	318.168	324.559	297.619	310.972	286.658	285.331	270.732	264.543	275.327	262.189	289.667	276.626	260.69	274.31	274.613	269.864	280.771	256.717
Marpal_utg000008g0017691	0.324061	0.635779	0.147309	0.286956	0.334671	0.314203	0.484413	0.328369	0.267682	0.35313	0.45058	0.268708	0.072984	0.224536	0.716946	0.225985	0.236123	0.38883
Marpal_utg000008g0017701	0	0	0	0	0	0	0	0	0	0	0	0	0	0	0	0	0	0
Marpal_utg000008g0017711	14.4331	15.1897	12.7234	15.5147	15.6554	15.6072	12.5033	12.5046	14.9319	13.3134	14.877	16.5348	12.1861	13.2862	11.8422	14.7688	12.7861	11.7905
Marpal_utg000008g0017721	11.5239	11.2897	10.8158	12.3313	11.3723	11.8513	12.1777	14.0062	12.5635	12.3114	12.498	11.3792	12.9226	11.0812	12.2394	12.5443	12.5567	13.7187
Marpal_utg000008g0017731	2.92245	2.6681	3.20606	2.51665	2.98824	2.30985	4.592	3.9545	3.18482	3.75215	3.62187	3.01107	3.26159	3.67056	3.80434	3.1665	2.96922	3.12464
Marpal_utg000008g0017741	16.6837	15.8362	12.9327	9.74265	9.12861	10.1801	15.3175	13.4315	15.5018	9.10561	9.15739	10.8998	11.3795	13.6751	12.101	9.68071	8.74968	8.76434
Marpal_utg000008g0017751	0	0	0	0	0	0	0	0	0	0	0	0	0	0	0	0	0	0
Marpal_utg000008g0017761	0.973977	1.00226	1.36838	0.720591	0.640991	0.942805	1.31128	0.765188	0.905752	1.23824	1.14778	0.997635	0.782799	0.530396	1.21623	1.23665	1.16076	0.893666
Marpal_utg000008g0017771	0	0	0	0	0	0	0	0	0	0	0	0	0	0.460108	0	0	0	0
Marpal_utg000008g0017781	0.88593	0.807608	1.05764	2.67836	1.69124	2.58489	0.8579	0.923398	0.904893	2.6134	2.80641	3.16843	1.08732	1.08818	1.19496	2.82782	4.22415	3.1353
Marpal_utg000008g0017791	3.02895	2.87593	3.42194	3.89491	3.73032	4.40652	1.84661	2.89825	2.34812	4.58915	4.69909	4.41875	3.29594	2.33438	2.77851	5.26529	6.41842	5.3446
Marpal_utg000008g0017801	3.98299	4.09517	4.42108	3.79359	3.53047	3.33349	4.44946	4.48332	4.75069	3.45829	3.61896	3.87663	4.35745	4.01293	4.47956	3.76528	3.36257	3.64817
Marpal_utg000008g0017811	38.3246	45.5878	46.7899	27.633	25.4254	21.541	51.8128	47.1306	44.2179	25.5245	27.1373	23.1209	52.0181	45.1522	45.7394	27.7212	23.4461	28.9719
Marpal_utg000008g0017821	0	0	0	0	0	0	0	0	0	0	0	0	0	0	0	0	0	0
Marpal_utg000008g0017831	0	0	0	0	0	0	0	0	0	0	0	0	0	0	0	0	0	0
Marpal_utg000008g0017841	26.9919	26.4206	26.1152	58.8998	65.0898	72.6563	29.9044	26.4705	25.0414	66.2431	58.8068	58.2753	25.4504	22.6837	22.6517	58.6306	55.9365	51.5199
Marpal_utg000008g0017851	0	0	0	0	0	0	0	0	0	0	0	0	0	0	0	0	0	0
Marpal_utg000008g0017861	5.77192	5.47371	7.19038	6.45319	7.17855	7.40197	5.5771	6.03503	5.38589	6.57354	6.19536	6.05924	6.04114	6.93615	6.36534	6.14345	6.47162	6.03722
Marpal_utg000008g0017871	14.2459	12.5445	13.9996	8.9789	10.2282	9.98683	13.5903	13.1159	12.6914	10.3607	10.4261	9.11891	12.0628	13.1317	12.4682	10.8564	8.00542	10.9708
Marpal_utg000008g0017881	4.65538	4.18157	3.99815	41.1612	42.0826	49.4145	3.28803	3.86356	3.80202	38.9794	38.6903	47.3686	3.77701	3.95753	3.81687	32.4336	39.8467	26.9701
Marpal_utg000008g0017891	0.036323	0.0178156	0.080493	0.278754	0.71273	0.763057	0.0470568	0.0398729	0.0487559	0.554137	0.656553	0.557193	0.0797602	0.0545295	0.0746201	0.658578	0.94617	0.196122
Marpal_utg000008g0017901	3.34595	3.25017	3.58186	6.70367	7.69387	8.09986	2.52294	2.83364	3.00585	10.4113	8.82977	8.96268	3.17615	2.86473	2.91329	8.49731	9.12023	8.3195
Marpal_utg000008g0017911	0	0	0	0	0	0	0	0	0	0	0	0	0	0	0	0	0	0
Marpal_utg000008g0017921	0	0	0	0	0	0	0	0	0	0	0	0	0	0	0	0	0	0
Marpal_utg000008g0017931	0.230728	0.339501	0.596518	0.0737783	0.119141	0.333233	0.149455	0.253278	0.232278	0.157141	0.208525	0.0717438	0.295544	0.216486	0.385122	0.186757	0.0455317	0.0346053
Marpal_utg000008g0017941	0	0.881631	0	0	0	0	0	0	0	0	0	0	2.63137	0	0	0	0	0
Marpal_utg000008g0017951	0	0	0	0	0	0	0	0	0	0	0	0	0	0	0	0	0	0
Marpal_utg000008g0017961	0	0	0	0	0	0	0	0	0	0	0	0	0	0	0	0	0	0
Marpal_utg000008g0017971	0	0	0	0	0	0	0	0	0	0	0	0	0	0	0	0	0	0
Marpal_utg000008g0017981	0.187119	0.235999	0.157966	0.205144	0.193245	0.168468	0.0346306	0.146719	0.0956828	0.203904	0.193271	0.132991	0.19566	0	0.137288	0	0.168804	0.192443
Marpal_utg000008g0017991	0	0	0	0	0	0	0	0	0	0	0	0	0	0	0	0	0	0
Marpal_utg000008g0018001	2.51079	2.96676	2.82415	1.86117	1.23756	1.46848	2.36564	2.9441	2.8085	1.11928	1.26352	0.899008	2.75667	2.27014	2.52041	1.21938	1.66661	1.57477
Marpal_utg000008g0018011	19.3226	21.6544	21.3889	17.4569	16.1978	13.7419	22.6148	22.7424	20.7492	16.1668	15.4017	15.5062	18.9588	19.2725	19.7121	15.7714	17.8267	15.6071
Marpal_utg000008g0018021	0	0	0	0	0	0	0	0	0	0	0	0	0	0	0	0	0	0
Marpal_utg000008g0018031	0	0	0	0	0	0	0	0	0	0	0	0	0	0	0	0	0	0
Marpal_utg000008g0018041	4.49115	5.08307	4.95653	4.61605	4.87285	4.89992	5.06218	5.55613	5.52605	4.52988	5.17841	5.30892	4.90488	5.97309	5.44156	4.65082	4.91675	4.82744
Marpal_utg000008g0018051	0.765081	0.884529	0.807355	0.786358	1.18519	1.03323	1.07967	0.719875	0.745768	0.893261	1.02484	0.89495	0.840005	0.594795	0.827972	1.097	1.07843	1.06553
Marpal_utg000008g0018061	0.0641344	0.0629129	0	0.0820313	0.165585	0.336827	0.0830867	0	0.114782	0.594043	0.521665	0.372256	0.0938868	0.0962811	0.164693	0.166119	0.151875	0.0769526
Marpal_utg000008g0018071	0	0	0	0	0	0	0	0	0	0	0	0	0	0	0	0	0	0
Marpal_utg000008g0018081	5.51417	7.02553	8.12722	6.63804	8.49514	8.35405	7.69834	6.90764	7.46546	8.39819	8.11438	7.54157	6.7047	6.40822	7.9163	9.49374	8.25467	8.96697
Marpal_utg000008g0018091	0	0	0	0	0	0	0	0	0	0	0	0.0718528	0	0	0.0445047	0	0	0
Marpal_utg000008g0018101	0.584384	0.440964	0.431671	0.718709	0.487455	0.283303	0.436774	0.394768	0.160905	0.39188	0.243761	0.484564	0.296129	0.269939	0.738787	0.43663	0.461288	0.997835
Marpal_utg000008g0018111	2.2964	1.93859	1.66368	4.27874	3.7284	4.97494	2.18835	1.76943	1.97592	3.11596	3.05326	3.47873	1.82632	2.00549	2.16602	3.41728	3.57308	3.16603
Marpal_utg000008g0018121	0.0292662	0	0	0	0	0	0	0	0	0	0	0.0121336	0	0	0	0	0	0
Marpal_utg000008g0018131	0	0	0	0	0	0	0	0	0	0	0	0	0	0	0	0	0	0
Marpal_utg000008g0018141	5.78542	5.36449	4.38441	5.26734	6.07814	6.58475	3.99593	3.80685	3.83437	5.23246	5.21363	4.7972	2.75802	4.17996	3.97318	5.52768	4.55361	5.02125
Marpal_utg000008g0018151	0	0	0	0	0	0	0	0	0	0	0	0	0	0	0	0	0	0
Marpal_utg000008g0018161	0	0	0	0	0	0	0	0	0	0	0	0	0	0	0	0	0	0
Marpal_utg000008g0018171	0	0	0	0	0	0	0	0	0	0	0	0	0	0	0	0	0	0
Marpal_utg000008g0018181	0.170532	0.334568	0.251936	0.436238	0	0	0.773239	0.187198	0.305204	0	0	0.0707014	0.374464	0.256009	0.700664	0	0.13461	0.204615
Marpal_utg000008g0018191	26.2656	13.2077	19.5353	27.0841	23.8281	26.0385	9.91163	33.6932	12.0215	28.753	22.9758	23.0279	11.3764	11.1691	5.5382	29.374	36.3302	27.0698
Marpal_utg000008g0018201	0.030529	0	0.157858	0	0.0472927	0.0641339	0.0988765	0	0.0136596	0	0	0.0253142	0	0	0	0	0.0963931	0
Marpal_utg000008g0018211	0	0	0	0	0	0	0	0	0	0	0	0	0	0	0	0	0	0
Marpal_utg000008g0018221	0	0	0	0	0	0	0	0	0	0	0	0	0	0.0648756	0.0887781	0	0	0
Marpal_utg000008g0018231	2.04389	1.84583	1.24616	3.40266	2.64687	2.9647	1.59713	0.85472	1.48061	2.72217	2.22837	3.03981	1.23482	0.681858	1.49959	3.10918	2.76575	3.11414
Marpal_utg000008g0018241	0.136706	0.335255	0.100982	0.174854	0.211772	0.143593	0.0885518	0.2251	0.122332	0.148969	0.123551	0.283387	0.300187	0.410456	0	0.354091	0.647458	0.328057
Marpal_utg000008g0018251	3.96956	2.82952	3.42939	7.48416	4.46834	5.0929	2.04637	1.62842	1.88058	5.35841	4.56826	4.8974	2.97591	2.18575	2.15864	6.15487	5.98491	5.35625
Marpal_utg000008g0018261	4.28805	3.95567	3.52409	5.30303	6.62799	7.33776	2.53847	2.93027	2.28707	4.88931	3.0798	4.3091	3.82458	2.34475	4.43375	4.96494	5.87297	4.46361
Marpal_utg000008g0018271	0	0.0609157	0.0917414	0	0	0	0	0	0.0277847	0.0676687	0	0	0	0	0	0	0	0
Marpal_utg000008g0018281	0.0183773	0.0360545	0	0.0235055	0	0.0772123	0	0.0403467	0.0328901	0.0600773	0.0332177	0.0152382	0.107611	0.0551774	0	0.0238001	0	0
Marpal_utg000008g0018291	0	0	0	0	0	0	0	0	0	0	0	0	0	0	0	0	0	0
Marpal_utg000008g0018301	0	0	0	0	0.104186	0.0529828	0	0	0.0451382	0.0549664	0	0.0209128	0.073842	0	0	0.0326631	0	0.121046
Marpal_utg000008g0018311	2.83532	3.34913	3.3916	3.40065	3.53606	3.20487	3.66047	2.96165	3.24833	3.34623	3.29842	3.35161	2.78625	2.7542	3.52709	3.36703	3.40746	2.97822
Marpal_utg000008g0018321	0	0.0337161	0.0507778	0.043962	0	0.0180511	0.0667914	0.11319	0.030757	0.131089	0.0621265	0.113999	0	0.0515987	0	0	0.0542616	0.0412402
Marpal_utg000008g0018331	0.067934	0.0666401	0	0.0868911	0	0.0713563	0	0	0.0303957	0	0.0613967	0	0	0	0	0	0	0
Marpal_utg000008g0018341	0	0	0	0	0	0	0	0	0	0	0	0	0	0	0	0	0	0
Marpal_utg000008g0018351	0	0	0	0	0	0	0	0	0	0	0	0	0	0	0	0	0	0
Marpal_utg000008g0018361	0	0	0	0	0	0	0	0	0	0	0	0	0	0	0	0	0	0
Marpal_utg000008g0018371	1.45406	1.36435	1.33871	0.916432	1.13169	1.08461	1.28313	0.647721	1.16917	0.642982	0.895136	0.961054	1.57332	1.86653	1.32041	1.14625	1.23094	1.06197
Marpal_utg000008g0018381	0	0	0	0	0	0	0	0.960623	0	0	0	0	0	0	0	0	0	0
Marpal_utg000008g0018391	1.08657	1.12806	0.816005	0.845453	1.09409	0.656255	1.5367	1.26235	1.37747	1.03604	0.810161	0.900973	1.44483	1.25059	1.30212	0.914682	0.914875	1.36893
Marpal_utg000008g0018401	0	0	0	0	0	0	0	0	0	0	0	0	0	0	0	0	0	0
Marpal_utg000008g0018411	11.6265	11.2943	12.2796	11.7073	10.529	11.5529	11.0283	11.55	11.2243	10.5077	10.4623	11.6187	10.1092	11.8938	11.5427	11.9028	13.0031	11.7809
Marpal_utg000008g0018421	0	0	0	0	0	0	0	0	0	0	0	0	0	0	0	0	0	0
Marpal_utg000008g0018431	1.025	1.25273	0.570962	1.1176	0.919729	1.16489	0.500683	0.811603	1.14278	1.00708	0.69857	0.557322	0.885544	1.10993	0.862996	0.848704	1.22027	0.907274
Marpal_utg000008g0018441	0.334395	0.455591	0.0823366	0.689086	0.613941	0.819561	0.433211	0.346683	0.282612	0.445366	0.570852	0.708593	0.407936	0.641453	0.648799	0.433069	0.674556	0.757875
Marpal_utg000008g0018451	9.33842	9.6461	9.05526	12.9151	14.3384	13.9681	11.3713	11.6366	11.7597	14.6618	14.2776	14.399	10.265	10.5639	10.2023	13.7286	13.1538	12.9865
Marpal_utg000008g0018461	17.8646	22.2227	21.6752	20.2391	20.9122	20.7175	20.6828	20.4758	17.0352	18.0798	19.981	18.2483	17.632	18.5974	17.8104	19.2889	19.1105	17.0948
Marpal_utg000008g0018471	27.6217	23.6398	26.0555	25.6864	25.9306	25.4071	25.2902	23.7693	21.043	23.3753	25.2678	23.3687	23.5518	24.3209	21.3426	24.2647	23.6985	24.4461
Marpal_utg000008g0018481	3.93808	4.01415	4.90788	4.13654	3.88524	4.27513	4.30377	4.49202	3.50434	4.43518	4.25504	3.44783	3.15625	3.8973	4.58746	4.44482	3.71637	3.59007
Marpal_utg000008g0018491	0	0	0	0	0	0	0	0	0	0	0	0	0	0	0	0	0	0
Marpal_utg000008g0018501	0	0	0	0	0	0	0	0	0	0	0	0	0	0	0	0	0	0
Marpal_utg000008g0018511	1.04481	0.4241	0.479033	1.42853	1.0046	1.13528	0.793465	0.553685	0.257919	0.667413	1.30244	0.657224	0.632897	0.216346	0.555103	0.699885	1.13755	0.951027
Marpal_utg000008g0018521	0	0	0	0	0	0	0	0	0	0	0	0	0	0	0	0	0	0
Marpal_utg000008g0018531	0	0	0	0	0	0	0	0	0	0	0	0	0	0	0	0	0	0
Marpal_utg000008g0018541	5.56911	6.03625	6.13103	5.73516	6.20712	6.2004	5.56176	5.15777	5.15431	5.69182	5.28109	4.7365	5.18489	5.17389	6.99439	6.05414	5.5162	6.68218
Marpal_utg000008g0018551	14.6051	13.6944	12.7711	16.3401	16.2352	15.2494	15.8278	15.2099	12.3521	15.2695	16.0349	16.0123	12.017	12.5328	12.1556	13.114	13.3722	12.7772
Marpal_utg000008g0018561	0.212145	0.208104	0	0	0.109545	0	0	0.291098	0.0949198	0	0.0958651	0.0439769	0.15528	0	0.0544775	0.206059	0.167458	0
Marpal_utg000008g0018571	0.24602	0.34189	0.393747	0.39334	0.402284	0.344552	0.292161	0.29257	0.256845	0.446814	0.352047	0.696988	0.660275	0.338557	0.315882	0.292065	0.712058	0.344389
Marpal_utg000008g0018581	0	0	0	0	0	0	0	0	0	0	0	0	0	0	0	0	0	0
Marpal_utg000008g0018591	0.113785	0	0.126076	0.400227	0.587551	0.478069	0	0.156132	0	0.15499	0.282798	0.330222	0.0832854	0.0427047	0.0876579	0.221042	0.179634	0.170658
Marpal_utg000008g0018601	0	0	0	0	0	0	0.099608	0	0.0688031	0.0837841	0	0	0	0	0	0	0	0
Marpal_utg000008g0018611	0	0	0	0	0	0	0	0	0	0	0	0	0	0	0	0	0	0
Marpal_utg000008g0018621	0.986962	0.76434	0.652305	1.77176	1.35903	1.71871	0.751469	0.769799	0.883192	1.74532	1.87787	2.3977	0.773106	0.831813	0.711426	1.33426	1.70848	1.6309
Marpal_utg000008g0018631	8.47051	8.32103	5.94457	9.69052	10.0581	9.49376	6.76263	5.66391	6.69324	8.42712	9.43547	10.2399	6.315	6.51232	6.76445	10.8135	11.1597	9.772
Marpal_utg000008g0018641	0	0	0	0	0	0	0	0	0	0	0	0	0	0	0	0	0	0
Marpal_utg000008g0018651	2.18645	1.50457	2.12131	2.58789	1.95472	1.43966	1.94475	2.50761	2.65743	2.16922	2.71339	2.27299	2.00645	2.1556	2.74868	2.66259	2.21533	2.6626
Marpal_utg000008g0018661	17.7565	17.461	18.5726	14.505	12.8933	12.6572	20.0767	19.3012	18.5854	13.7781	12.4613	14.2191	17.9795	19.2425	19.5929	14.1616	12.1871	13.4158
Marpal_utg000008g0018671	0	0	0	0	0	0	0	0	0	0	0	0	0	0	0	0	0	0
Marpal_utg000008g0018681	3.5506	3.27139	3.28457	4.934	5.68874	5.57678	2.62234	3.00517	2.65021	4.55613	4.44601	4.5675	3.16965	3.17576	3.19546	4.09336	4.741	4.61857
Marpal_utg000008g0018691	101.179	103.227	103.955	114.969	117.501	123.394	110.879	108.399	100.647	128.167	129.259	124.187	100.817	100.293	105.25	124.145	122.324	111.191
Marpal_utg000008g0018701	25.3332	28.4709	28.3006	19.7215	19.3796	16.8526	29.4361	30.5213	26.3079	16.9383	18.3304	17.881	25.3646	26.88	25.6361	16.3638	16.4666	18.0314
Marpal_utg000008g0018711	10.3321	11.2827	11.762	8.62732	9.45431	9.3537	14.3955	13.9013	15.3514	9.59342	10.9024	10.0738	13.2303	13.8252	13.7847	9.64434	9.04821	9.98316
Marpal_utg000008g0018721	0	0	0	0	0	0	0	0	0	0	0	0	0	0	0	0	0	0
Marpal_utg000008g0018731	0	0	0	0	0	0	0	0	0	0	0	0	0	0	0	0	0	0
Marpal_utg000008g0018741	15.1356	14.5182	16.6879	11.3009	10.4721	11.904	14.3441	14.3641	15.9796	12.3497	12.8705	14.1886	11.2969	14.5512	13.5557	13.3737	10.5349	12.8377
Marpal_utg000008g0018751	1.13734	0.531276	0.640098	2.07817	1.7339	2.04795	1.61376	0.891784	0.339253	0.590173	1.66421	1.52687	1.18926	0.162612	0.834463	1.19239	2.05204	1.10472
Marpal_utg000008g0018761	0.884519	0.867672	0.560035	0.377115	0.565485	0.442418	1.4733	0.878493	0.716137	0.458982	0.723268	0.628655	0.554937	0.442625	1.08161	0.43639	0.265981	0.505382
Marpal_utg000008g0018771	2.11274	3.49735	3.96662	1.68894	2.13645	2.26541	2.96517	3.0923	2.8753	1.53484	1.11384	1.97084	3.28616	2.44488	3.39087	2.05213	1.52873	2.21813
Marpal_utg000008g0018781	29.4302	34.5193	34.5226	27.6506	28.5866	27.5698	34.3965	36.6474	34.3624	28.3767	28.3166	25.5228	35.5597	39.714	37.5045	28.7822	26.2327	29.9394
Marpal_utg000008g0018791	0.0723693	0.141982	0	0.23141	0.0747385	0.190038	0.140633	0.158884	0.291421	0.157722	0.13081	0.0900115	0	0.217287	0.111504	0.234311	0.285626	0
Marpal_utg000008g0018801	42.6953	43.6171	45.9574	27.3297	27.4927	26.0362	50.5105	45.8687	44.4673	27.2802	28.4905	26.6354	48.3567	50.8003	48.1436	29.6933	27.1627	33.1121
Marpal_utg000008g0018811	17.7666	20.5117	20.4902	13.778	14.4185	13.4194	21.6593	19.3213	21.4832	14.8732	15.1598	14.9452	19.1734	20.3385	21.3838	16.748	14.9601	17.3473
Marpal_utg000008g0018821	0	0	0	0	0	0	0	0	0	0	0	0	0	0	0	0	0	0
Marpal_utg000008g0018831	0	0.161487	0	0.421121	0.0850058	0.172915	0	0.361423	0.220971	0.717557	0.297561	0.682513	0.722975	0	0	0.213199	0.259891	0.197524
Marpal_utg000008g0018841	0.0546486	0	0.322942	0	0.169313	0.114803	0.0707978	0	0.195611	0.357304	0.296339	0	0.160001	0.164081	0	0.353872	0.0862746	0
Marpal_utg000008g0018851	31.1601	26.5055	26.5272	35.4026	35.8242	36.3043	21.8196	23.3947	23.1828	36.9116	36.4953	44.9785	25.4593	24.3193	24.4683	34.9323	39.5623	35.5439
Marpal_utg000008g0018861	0.0478643	0.0939053	0.0353563	0	0.0741468	0.150827	0.0310043	0	0.128495	0.260789	0.129775	0.178598	0.0350344	0	0.0983299	0.247953	0.151128	0.287153
Marpal_utg000008g0018871	15.7284	15.2761	14.9011	12.0735	13.9052	12.9474	16.6828	15.5824	14.2462	13.0927	13.1539	13.0716	14.7304	15.7174	15.5898	13.6676	12.0655	15.2212
Marpal_utg000008g0018881	3.56778	3.35349	3.25068	3.52986	4.4292	4.42651	3.3337	4.12116	3.81562	4.10456	4.3929	4.31899	3.16649	3.13527	3.70304	3.79949	3.76809	3.81846
Marpal_utg000008g0018891	77.1131	80.7016	83.0808	77.2771	73.6633	77.8357	79.0233	81.1829	83.3118	76.1934	80.7804	82.7858	78.8679	82.7402	80.4921	75.6336	79.2907	75.7626
Marpal_utg000008g0018901	10.5473	11.664	11.3002	9.89186	8.24976	8.53917	12.5102	12.23	11.5639	6.8714	7.75621	8.20641	11.4043	11.6527	11.1099	9.15525	7.87918	9.70355
Marpal_utg000008g0018911	7.60161	8.06286	8.43263	17.9169	20.1532	22.0492	10.5265	8.83106	10.1555	18.3671	15.9615	18.9986	8.53282	8.66977	8.92561	16.9239	15.2872	15.2767
Marpal_utg000008g0018921	0	0	0	0	0	0	0	0	0	0	0	0	0	0	0	0	0	0
Marpal_utg000008g0018931	5.17085	5.15162	5.47077	5.33926	6.1189	5.16261	4.77993	4.70062	4.77178	6.00153	5.16006	5.0692	5.06614	4.4878	4.7996	4.67372	4.37927	5.68729
Marpal_utg000008g0018941	0	0	0	0	0	0	0	0	0	0	0	0	0	0	0	0	0	0
Marpal_utg000008g0018951	0	0	0	0	0	0	0	0	0	0	0	0	0	0	0	0	0	0
Marpal_utg000008g0018961	0	0	0	0	0	0	0	0	0	0	0	0	0	0	0	0	0	0
Marpal_utg000008g0018971	5.57922	5.44297	5.32939	6.43228	5.36723	5.97268	5.96057	5.75535	5.73125	5.54668	6.85205	5.42472	4.69909	5.41555	4.99289	5.76065	5.23654	6.08907
Marpal_utg000008g0018981	2.42209	2.76832	2.57702	1.57741	1.98504	1.82055	2.86435	2.92712	2.7242	2.373	2.12876	1.92545	2.47224	1.81807	3.46937	2.71952	2.2627	2.7462
Marpal_utg000008g0018991	4.76755	4.326	3.78581	4.34479	4.98518	6.63524	4.01467	3.33636	4.37295	4.15617	4.57807	5.23798	3.22791	3.13129	2.93827	4.39924	4.79821	5.21988
Marpal_utg000009g0019001	0	0	0	0.126305	0	0.0518618	0	0	0	0	0	0	0	0.0741229	0	0	0	0
Marpal_utg000009g0019011	73.1259	77.8973	77.6729	71.6332	69.8261	69.9176	73.8394	75.0317	70.5858	72.9412	74.5364	72.6846	72.7223	78.9571	79.9978	73.357	75.5841	72.7223
Marpal_utg000009g0019021	4.70789	5.11065	5.21141	4.19953	5.49253	5.05907	5.00936	4.7212	4.96563	3.74046	3.372	3.63372	5.46189	5.13271	4.83582	4.63872	4.13388	4.89999
Marpal_utg000009g0019031	0	0	0	0	0	0	0	0	0	0	0	0	0	0	0	0	0	0
Marpal_utg000009g0019041	23.9433	21.9955	22.5168	22.4121	22.9036	22.7446	21.7372	21.8781	22.3256	20.0425	20.4023	21.2686	20.7658	22.1198	21.357	19.1697	21.3407	19.1086
Marpal_utg000009g0019051	40.9524	43.1523	46.7013	49.5027	49.9106	48.4299	44.9006	45.0174	43.2047	43.2502	43	45.3944	46.6375	42.6537	44.0643	44.7383	45.4993	44.6268
Marpal_utg000009g0019061	86.5979	88.6919	85.9585	94.573	95.3237	98.3345	78.2545	84.392	85.1077	86.0348	88.1543	88.0567	82.957	84.354	77.6428	82.4131	81.1086	80.4539
Marpal_utg000009g0019071	37.6746	36.1428	33.7404	30.9276	32.9368	30.6097	38.5036	38.7819	38.9307	30.7038	32.3132	30.2148	38.2801	38.6622	37.5979	30.5027	28.2072	30.947
Marpal_utg000009g0019081	0	0	0	0	0	0	0	0	0	0	0	0	0	0	0	0	0	0
Marpal_utg000009g0019091	6.90613	5.85428	6.23719	5.89998	5.00602	5.61162	4.62541	3.71903	3.80129	4.23139	3.69783	4.90532	5.03589	4.10798	5.21997	4.15137	5.26626	5.62851
Marpal_utg000009g0019101	6.26924	6.86227	7.8313	4.81548	4.23298	4.14745	6.52128	6.46042	6.006	4.53924	4.36075	4.0701	6.94124	6.44152	7.10844	5.29747	4.55989	4.57745
Marpal_utg000009g0019111	0	0	0	0	0	0	0	0	0	0	0.0579069	0	0.0937964	0.0961884	0	0	0	0
Marpal_utg000009g0019121	0.0189183	0.037116	0	0	0.0293065	0	0.0245089	0	0.0169292	0	0.0170978	0.0313737	0	0.0568019	0.0388649	0	0	0
Marpal_utg000009g0019131	0	0	0	0	0	0	0	0	0	0.589213	0	0	0	0	0	0	0	0
Marpal_utg000009g0019141	47.5299	45.8529	45.7824	46.4847	46.1135	47.3244	39.8488	42.4437	35.5612	45.186	40.9271	44.1526	38.006	37.8806	35.7342	46.2472	44.6218	41.6957
Marpal_utg000009g0019151	0.403917	0.297168	0.354308	0.51663	0.469282	0.649656	0.425163	0.484961	0.496991	0.577695	0.684465	0.732643	0.332604	0.473731	0.466755	0.670229	0.856867	0.772403
Marpal_utg000009g0019161	0.926707	0.676507	0.509424	0.661566	0.689963	0.814933	1.17264	1.04093	1.33069	1.2212	1.01283	1.9121	0.946474	0.938257	0.974027	0.976876	0.952655	1.13778
Marpal_utg000009g0019171	0	0	0	0	0.0709553	0	0	0	0.122964	0.149738	0	0	0	0	0	0.17796	0	0
Marpal_utg000009g0019181	55.6743	57.9135	51.9228	49.7302	46.4369	47.256	50.4021	48.1648	45.217	44.4973	47.9697	40.0529	42.326	44.1851	42.9349	42.3135	47.8711	46.5029
Marpal_utg000009g0019191	0	0	0	0	0	0	0	0	0	0	0	0	0	0	0	0	0	0
Marpal_utg000009g0019201	0	0	0	0	0	0	0	0	0	0	0	0	0	0	0	0	0	0
Marpal_utg000009g0019211	0.0998235	0.146883	0.0737374	0.287279	0.0515457	0.209705	0.323306	0.246554	0.33498	0.353528	0.338316	0.26901	0.146132	0.0374647	0.102536	0.0323199	0.315185	0.119775
Marpal_utg000009g0019221	1.05497	0.840842	1.50987	0.744964	0.817135	0.715662	0.726075	0.554914	0.826047	0.395178	0.476728	0.410049	0.836542	0.742392	1.00463	0.7543	0.329631	0.593356
Marpal_utg000009g0019231	8.66463	8.37513	8.81055	7.53518	6.87034	7.40657	8.82979	8.75531	7.75362	6.85424	6.71683	5.92203	7.72198	8.46316	8.54632	7.04273	7.18289	7.06867
Marpal_utg000009g0019241	0	0	0	0	0	0	0	0	0	0	0	0	0	0	0	0	0	0
Marpal_utg000009g0019251	4.84828	3.39914	4.3234	4.73005	4.08981	3.68558	3.99871	4.65086	3.79133	4.20434	3.90803	3.9477	4.17747	4.32772	4.45661	3.88426	5.2636	4.12276
Marpal_utg000009g0019261	0.0568115	0.111459	0.0839309	0.0484433	0.0195571	0.119347	0.1472	0.0831519	0.0847305	0.0825435	0.0342297	0.12562	0.221778	0.0568585	0.155614	0.0245252	0.0298964	0.022722
Marpal_utg000009g0019271	0	0	0	0	0	0	0	0	0	0	0	0	0	0	0	0	0	0
Marpal_utg000009g0019281	0	0	0	0	0	0	0	0	0	0	0	0	0	0	0	0	0	0
Marpal_utg000009g0019291	13.5052	14.7256	15.1145	13.6627	13.9849	13.3525	15.6108	14.4178	15.3149	13.5193	13.7774	13.3885	13.5282	14.1791	16.4807	15.1062	13.2451	16.152
Marpal_utg000009g0019301	0	0	0	0	0	0	0	0	0	0	0	0	0	0	0	0	0	0
Marpal_utg000009g0019311	0	0	0	0	0	0	0	0	0	0	0	0.0506866	0	0	0.0313946	0.039583	0	0
Marpal_utg000009g0019321	11.1066	11.6438	11.0632	10.247	9.29161	9.49451	10.9784	10.1205	10.1217	9.77138	10.1139	10.246	9.58121	9.96992	10.6738	10.7024	9.45022	9.77126
Marpal_utg000009g0019331	107.576	104.88	109.864	73.8416	76.0893	68.4721	109.457	114.595	108.353	68.973	69.6458	68.1788	105.673	112.243	106.994	69.01	67.5072	80.5569
Marpal_utg000009g0019341	0	0	0	0	0	0	0	0	0	0	0	0	0	0	0	0	0	0
Marpal_utg000009g0019351	9.0487	10.4934	11.4234	7.55404	6.9444	7.74814	11.4769	11.6515	11.1113	8.68438	7.83497	7.70957	12.1874	10.9137	11.4142	9.41499	7.76986	9.59078
Marpal_utg000009g0019361	18.789	18.9095	19.8544	30.8015	34.5868	37.9646	20.3092	21.3023	20.7923	31.54	31.0065	32.848	20.6815	17.4839	22.2756	31.8562	33.625	27.5522
Marpal_utg000009g0019371	36.6326	37.4117	40.2312	42.2765	38.3847	39.1457	40.6534	44.9135	34.7868	37.8406	37.4613	35.5349	39.767	35.8091	38.3154	36.9573	38.5549	34.4809
Marpal_utg000009g0019381	0	0.0750324	0.0565009	0	0.0394967	0	0.0495463	0.0839648	0.0342235	0.125026	0.0864109	0.15856	0.0839798	0.0574143	0.0392839	0.024765	0	0
Marpal_utg000009g0019391	0	0	0	0	0	0	0	0	0	0	0	0	0	0	0	0	0	0
Marpal_utg000009g0019401	0	0	0	0	0	0	0	0	0	0	0	0	0	0	0	0	0	0
Marpal_utg000009g0019411	0	0	0	0	0	0	0	0	0	0	0	0	0	0	0	0	0	0
Marpal_utg000009g0019421	0	0	0	0	0	0	0	0	0	0.170726	0	0	0.114677	0	0	0	0	0
Marpal_utg000009g0019431	0	0	0	0	0	0	0	0	0	0	0	0	0	0	0	0	0	0
Marpal_utg000009g0019441	15.3099	18.2301	16.8893	14.0374	12.2597	12.9879	17.0379	17.0069	15.7135	14.2913	13.3241	12.6796	16.6552	15.6246	16.4399	13.6921	13.8898	12.9049
Marpal_utg000009g0019451	6.85643	6.0408	6.54659	10.7673	10.7394	12.2831	6.00396	7.31746	6.39687	9.8651	9.79987	10.2124	6.48699	6.51899	6.23414	8.94542	9.66173	9.00376
Marpal_utg000009g0019461	1.99925	2.16678	1.88173	1.27857	1.43197	1.57498	2.21408	1.50439	1.87562	1.5461	1.53001	1.20321	1.67578	1.76693	1.7886	1.1902	1.80721	1.2768
Marpal_utg000009g0019471	5.16465	5.16434	5.61176	6.35015	5.19609	5.21484	6.43185	5.41337	6.08267	6.17257	4.24606	4.75215	5.85334	3.15137	6.29755	5.78245	6.20719	6.43676
Marpal_utg000009g0019481	1.36601	0.502496	0.756778	1.31039	0.969874	0.717411	0.110605	1.03091	1.06958	1.58157	1.00308	0.849505	0.499926	0.256338	0.701563	0.552841	1.21305	1.43414
Marpal_utg000009g0019491	0.0556547	0.0545947	0.164444	0	0.0574767	0.0584585	0.144202	0	0	0	0	0.138444	0	0	0.0571671	0	0	0
Marpal_utg000009g0019501	5.85739	5.05488	5.4221	4.6943	5.05372	4.16655	4.03429	4.3137	4.04727	3.353	4.02056	3.81173	3.25621	4.95322	3.42716	3.98495	3.92126	3.29163
Marpal_utg000009g0019511	0	0	0	0	0	0	0	0	0	0	0	0	0	0	0	0	0	0
Marpal_utg000009g0019521	3.46149	3.40274	4.24893	3.78156	4.23989	4.39686	4.75933	3.92832	3.51666	4.04313	4.19985	4.454	3.64245	3.70238	3.92389	4.68194	5.01412	4.19722
Marpal_utg000010g0019531	0.443383	0.434938	0.436689	0.378073	0.305265	0.15524	0.382938	0.162239	0	0.483155	0.534288	0.122549	0.216357	0.221875	0.151811	0	0.46665	0
Marpal_utg000010g0019541	9.02763	8.65392	8.17104	9.50055	9.60642	8.16209	7.19488	7.92795	7.75123	6.30094	7.14679	7.46665	7.79554	8.92073	8.07569	6.77813	6.74718	7.07503
Marpal_utg000010g0019551	0.183469	0	0	0	0.189475	0.192711	0	0.2014	0.164179	0.399852	0.165814	0.228195	0	0.550861	0.188454	0.237607	0.579289	0.440275
Marpal_utg000010g0019561	1.44412	0.918883	0.634276	0.648981	0.524003	0.819928	1.8203	0.556981	0.768383	0.34025	0.423292	1.29453	0.799911	0.820311	0.922088	0.808756	1.0475	0.749294
Marpal_utg000010g0019571	0.403075	0.289959	0.317592	0.343703	0.222011	0.169352	0.2785	0.294979	0.120232	0.175693	0.170001	0.601604	0.590064	0.403408	0.220815	0.34801	0.296959	0.096727
Marpal_utg000010g0019581	0	0	0	0	0.200539	0	0	0	0.173766	0	0.175496	0	0	0.291514	0	0	0	0
Marpal_utg000010g0019591	2.52028	4.18914	3.9302	4.65627	4.91638	6.61811	4.44409	5.53319	5.26235	5.95043	5.69439	5.863	6.45655	4.62433	6.11237	6.8906	6.85238	3.86399
Marpal_utg000010g0019601	0.130791	0.20528	0.0772901	0.133831	0.14858	0.123642	0.186386	0.358935	0.128744	0.24229	0.0827437	0.0433802	0.134026	0.314159	0.14778	0.304894	0.123889	0.204011
Marpal_utg000010g0019611	0	0	0	0	0	0	0	0	0	0	0	0	0	0	0	0	0	0
Marpal_utg000010g0019621	0	0	0	0	0	0	0	0	0	0	0	0	0	0	0	0	0	0
Marpal_utg000010g0019631	0.0127506	0	0	0	0.0131681	0	0.0165186	0	0.0228201	0.0833664	0	0	0	0	0	0	0	0
Marpal_utg000010g0019641	0	0	0	0	0	0	0	0	0	0	0	0	0	0	0	0	0	0
Marpal_utg000010g0019651	5.18404	5.4729	5.34706	5.17514	4.42337	5.14637	5.87647	5.3437	5.04913	4.66736	4.67089	4.29853	6.43209	6.3114	6.5912	5.07625	5.28973	5.46158
Marpal_utg000010g0019661	0	0	0	0	0	0	0	0	0	0	0	0	0	0	0	0	0	0
Marpal_utg000010g0019671	0	0	0	0	0	0	0	0	0	0	0	0	0	0	0	0	0	0
Marpal_utg000010g0019681	32.7289	34.001	28.7928	42.6858	43.3344	46.2545	28.1228	26.6576	25.1678	35.9507	38.4187	39.7383	25.5973	27.8616	28.1051	33.52	39.3547	35.4062
Marpal_utg000010g0019691	2.41845	1.97699	1.66736	2.47466	1.91485	1.52417	0.41775	0.884938	0.75746	1.142	1.34786	1.0361	1.18013	0.847157	1.11788	1.46164	2.29083	1.30582
Marpal_utg000010g0019701	0.0398964	0.0782732	0	0	0.0824052	0	0	0.0875913	0.142807	0	0	0	0	0	0	0	0	0
Marpal_utg000010g0019711	1.09205	1.29955	1.26951	2.77067	2.66234	3.93009	0.579818	0.825386	0.929167	2.10689	2.34605	2.24151	1.54624	0.860025	1.23206	2.55036	3.27848	2.47025
Marpal_utg000010g0019721	4.41251	3.65933	4.47187	13.5506	11.9978	14.7328	2.73395	2.24638	2.55608	9.68633	10.1142	9.82749	2.9021	2.9121	3.56901	11.788	15.985	12.8396
Marpal_utg000010g0019731	23.3944	26.9977	26.4391	20.2406	22.0048	19.4849	29.3996	25.2021	25.3251	21.5892	21.1854	19.76	23.1887	25.3233	26.7979	23.1368	19.155	24.7249
Marpal_utg000010g0019741	12.5231	8.18972	8.11451	17.8643	16.7903	23.8354	6.83107	9.3714	7.52711	16.622	16.0268	18.1915	5.97304	6.59655	5.06154	13.5357	17.6893	8.77459
Marpal_utg000010g0019751	0	0	0	0	0	0	0	0	0	0	0	0	0	0	0	0	0	0
Marpal_utg000010g0019761	0	0.184296	0	0	0	0	0	0	0	0	0	0	0	0	0	0	0	0
Marpal_utg000010g0019771	175.172	240.36	103.876	156.117	156.073	144.831	273.27	277.328	320.998	305.98	380.726	282.297	449.597	175.926	293.738	229.03	226.33	217.121
Marpal_utg000010g0019781	1676.36	1593.49	1577.43	1318.83	1373.45	1197.79	1721.18	1765.46	1837.92	1249.85	1307.25	1244.76	1808.63	1811.56	1665.44	1292.73	1302.6	1608.92
Marpal_utg000010g0019791	21.5704	26.9511	26.2898	17.4004	16.935	16.7875	26.5873	28.9364	26.4907	17.0173	17.0447	17.2378	25.9774	25.067	28.6652	19.5785	17.565	20.813
Marpal_utg000010g0019801	0.11182	0.0843775	0	0.154026	0.133248	0.0813141	0.122578	0.0944224	0.076972	0.215583	0.139929	0.0855878	0.0755514	0.0903912	0.0618473	0.155957	0.162953	0.113528
Marpal_utg000010g0019811	0.686823	0.692457	0.70464	1.12251	1.43832	1.40277	1.23581	0.712063	0.597537	1.64239	1.86219	1.05991	0.8658	0.486902	0.509519	1.45778	1.83728	1.16747
Marpal_utg000010g0019821	0	0	0	0	0	0	0	0	0	0	0	0	0	0	0	0	0	0
Marpal_utg000010g0019831	6.94434	7.41464	7.84441	7.85679	7.97809	7.79722	7.7151	7.76018	6.37258	7.30632	7.67809	7.45884	6.4775	6.34572	6.55556	8.0901	6.8047	7.75762
Marpal_utg000010g0019841	15.76	14.1559	17.0676	10.114	10.176	10.1483	15.4106	17.6915	17.1934	11.947	13.4632	11.159	15.6283	15.6565	17.5819	11.7316	10.0821	12.4641
Marpal_utg000010g0019851	70.0489	60.7272	57.0992	114.278	113.236	123.782	68.0256	79.3745	77.3317	116.413	118.425	134.203	67.5197	67.4415	58.4327	116.469	126.92	105.429
Marpal_utg000010g0019861	0.652906	0.75692	0.350754	0.588367	0.321816	0.498762	0.442147	0.504959	0.491309	0.436586	0.496201	0.553685	0.282394	0.445531	0.609681	0.768698	0.79649	0.55194
Marpal_utg000010g0019871	18.4611	18.8097	19.7155	25.4388	27.8916	26.8892	22.4779	20.483	16.5733	24.914	24.7849	23.9234	20.3197	16.4322	20.2867	25.1156	26.0143	28.0751
Marpal_utg000010g0019881	1.04484	1.38053	1.85862	1.58187	1.58554	1.38865	1.82322	1.73214	1.66008	1.673	1.29118	1.73274	1.59198	0.992353	1.46749	1.82262	1.41386	1.91888
Marpal_utg000010g0019891	48.9299	46.7133	45.6892	52.4526	54.0515	54.6764	49.8568	50.0746	54.6717	49.9145	52.9915	52.1117	50.4243	51.2364	47.1963	48.8187	43.518	49.3755
Marpal_utg000010g0019901	15.1753	15.4041	16.2784	16.2031	15.6721	16.6906	16.5826	15.6444	16.0497	15.9494	16.0903	15.9934	14.3916	13.2728	15.8136	17.7734	15.9543	16.427
Marpal_utg000010g0019911	13.0575	14.0291	14.4768	10.9733	9.96247	9.60999	13.7346	13.2765	12.7906	9.81235	10.713	10.9003	13.5226	14.3133	13.8245	10.269	9.81924	11.7191
Marpal_utg000010g0019921	6.84198	6.91202	6.95356	9.30933	8.14936	9.0784	6.53062	7.31704	7.50995	9.29689	9.05303	9.67614	5.78945	6.71756	6.20783	8.2718	8.77899	8.04236
Marpal_utg000010g0019931	0	0	0	0	0	0	0	0	0	0	0	0	0	0	0	0	0	0
Marpal_utg000010g0019941	23.8708	25.6855	25.3943	20.0847	19.9941	19.7926	24.0434	22.1604	21.8236	19.252	19.004	20.372	22.4387	21.9438	21.9043	19.4493	18.7508	20.1283
Marpal_utg000010g0019951	10.1915	10.243	11.0981	12.0746	14.4041	12.8353	11.3865	12.1771	9.25436	13.0703	12.198	13.4546	10.7405	8.42054	10.3141	14.3338	14.0733	13.4903
[truncated: 18,710 more rows]
