# Supplementary material for: An ancestral function of strigolactones as symbiotic rhizosphere signals
Source: Nat Commun. 2022 Jul 8;13:3974. doi: 10.1038/s41467-022-31708-3 (PMC9270392; doi:10.1038/s41467-022-31708-3)
Supplement: Supplementary file 8 — Source Data [file 41467_2022_31708_MOESM8_ESM.xlsx]

## Sheet: Fig 2a
M. paleacea									M. paleacea Mpaccd8a-2/8b-3									M. paleacea Mpamax1-2									M. polymopha									M. pinnata									M. emarginata
Phaeoceros carolinianus									Physcomitrium patens									Dryopteris erythrosora									Matteuccia struthiopteris									Asparagus officinalis									Arachis hypogaea

## Sheet: Fig 2b
M. paleacea, retention time 10.73 min									M. paleacea, retention time 11.86 min									Authentic CLA , retention time 11.71 min

## Sheet: Fig 2c
c
Orobanche minor								Striga heromonthica								Phelipanche ramosa
Retention time (min)	Replicate	Germinated seeds	Seeds/disk	Germination rate (%)	average	SE		Retention time (min)	Replicate	Germinated seeds	Seeds/disk	Germination rate (%)	average	SE		Retention time (min)	Replicate	Germinated seeds	Seeds/disk	Germination rate (%)	average	SE
0.5	1	0	approx. 30	0	0	0		0.5	1	0	approx. 30	0	0	0		0.5	1	0	approx. 30	0	0	0
	2	0	approx. 30	0					2	0	approx. 30	0					2	0	approx. 30	0
	3	0	approx. 30	0					3	0	approx. 30	0					3	0	approx. 30	0
1	1	0	approx. 30	0	0	0		1	1	0	approx. 30	0	0	0		1	1	0	approx. 30	0	0	0
	2	0	approx. 30	0					2	0	approx. 30	0					2	0	approx. 30	0
	3	0	approx. 30	0					3	0	approx. 30	0					3	0	approx. 30	0
1.5	1	0	approx. 30	0	0	0		1.5	1	0	approx. 30	0	0	0		1.5	1	0	approx. 30	0	0	0
	2	0	approx. 30	0					2	0	approx. 30	0					2	0	approx. 30	0
	3	0	approx. 30	0					3	0	approx. 30	0					3	0	approx. 30	0
2	1	0	approx. 30	0	0	0		2	1	0	approx. 30	0	0	0		2	1	0	approx. 30	0	0	0
	2	0	approx. 30	0					2	0	approx. 30	0					2	0	approx. 30	0
	3	0	approx. 30	0					3	0	approx. 30	0					3	0	approx. 30	0
2.5	1	0	approx. 30	0	0	0		2.5	1	0	approx. 30	0	0	0		2.5	1	0	approx. 30	0	0	0
	2	0	approx. 30	0					2	0	approx. 30	0					2	0	approx. 30	0
	3	0	approx. 30	0					3	0	approx. 30	0					3	0	approx. 30	0
3	1	0	approx. 30	0	0	0		3	1	0	approx. 30	0	0	0		3	1	0	approx. 30	0	0	0
	2	0	approx. 30	0					2	0	approx. 30	0					2	0	approx. 30	0
	3	0	approx. 30	0					3	0	approx. 30	0					3	0	approx. 30	0
3.5	1	0	approx. 30	0	0	0		3.5	1	0	approx. 30	0	0	0		3.5	1	0	approx. 30	0	0	0
	2	0	approx. 30	0					2	0	approx. 30	0					2	0	approx. 30	0
	3	0	approx. 30	0					3	0	approx. 30	0					3	0	approx. 30	0
4	1	0	approx. 30	0	0	0		4	1	0	approx. 30	0	0	0		4	1	0	approx. 30	0	0	0
	2	0	approx. 30	0					2	0	approx. 30	0					2	0	approx. 30	0
	3	0	approx. 30	0					3	0	approx. 30	0					3	0	approx. 30	0
4.5	1	0	approx. 30	0	0	0		4.5	1	0	approx. 30	0	0	0		4.5	1	0	approx. 30	0	0	0
	2	0	approx. 30	0					2	0	approx. 30	0					2	0	approx. 30	0
	3	0	approx. 30	0					3	0	approx. 30	0					3	0	approx. 30	0
5	1	0	approx. 30	0	0	0		5	1	0	approx. 30	0	0	0		5	1	0	approx. 30	0	0	0
	2	0	approx. 30	0					2	0	approx. 30	0					2	0	approx. 30	0
	3	0	approx. 30	0					3	0	approx. 30	0					3	0	approx. 30	0
5.5	1	0	approx. 30	0	0	0		5.5	1	0	approx. 30	0	0	0		5.5	1	0	approx. 30	0	0	0
	2	0	approx. 30	0					2	0	approx. 30	0					2	0	approx. 30	0
	3	0	approx. 30	0					3	0	approx. 30	0					3	0	approx. 30	0
6	1	0	approx. 30	0	0	0		6	1	0	approx. 30	0	0	0		6	1	0	approx. 30	0	0	0
	2	0	approx. 30	0					2	0	approx. 30	0					2	0	approx. 30	0
	3	0	approx. 30	0					3	0	approx. 30	0					3	0	approx. 30	0
6.5	1	0	approx. 30	0	0	0		6.5	1	0	approx. 30	0	0	0		6.5	1	0	approx. 30	0	0	0
	2	0	approx. 30	0					2	0	approx. 30	0					2	0	approx. 30	0
	3	0	approx. 30	0					3	0	approx. 30	0					3	0	approx. 30	0
7	1	0	approx. 30	0	0	0		7	1	0	approx. 30	0	0	0		7	1	0	approx. 30	0	0	0
	2	0	approx. 30	0					2	0	approx. 30	0					2	0	approx. 30	0
	3	0	approx. 30	0					3	0	approx. 30	0					3	0	approx. 30	0
7.5	1	3	49	6.13	9.05333	1.6314		7.5	1	0	approx. 30	0	0	0		7.5	1	0	approx. 30	0	0	0
	2	6	51	11.77					2	0	approx. 30	0					2	0	approx. 30	0
	3	5	54	9.26					3	0	approx. 30	0					3	0	approx. 30	0
8	1	46	47	97.88	95.6067	1.27229		8	1	33	36	91.67	89.3767	1.16434		8	1	24	27	88.89	87.8567	0.832213
	2	42	44	95.46					2	29	33	87.88					2	23	26	88.47
	3	43	46	93.48					3	31	35	88.58					3	25	29	86.21
8.5	1	11	44	25	25.65	0.916897		8.5	1	10	32	31.25	25.3867	3.74097		8.5	1	11	33	33.34	34.5567	2.45804
	2	14	51	27.46					2	9	34	26.48					2	9	29	31.04
	3	12	49	24.49					3	7	38	18.43					3	11	28	39.29
9	1	0	approx. 30	0	0	0		9	1	0	approx. 30	0	0	0		9	1	0	approx. 30	0	0	0
	2	0	approx. 30	0					2	0	approx. 30	0					2	0	approx. 30	0
	3	0	approx. 30	0					3	0	approx. 30	0					3	0	approx. 30	0
9.5	1	0	approx. 30	0	0	0		9.5	1	0	approx. 30	0	0	0		9.5	1	0	approx. 30	0	0	0
	2	0	approx. 30	0					2	0	approx. 30	0					2	0	approx. 30	0
	3	0	approx. 30	0					3	0	approx. 30	0					3	0	approx. 30	0
10	1	0	approx. 30	0	0	0		10	1	0	approx. 30	0	0	0		10	1	0	approx. 30	0	0	0
	2	0	approx. 30	0					2	0	approx. 30	0					2	0	approx. 30	0
	3	0	approx. 30	0					3	0	approx. 30	0					3	0	approx. 30	0
10.5	1	0	approx. 30	0	0	0		10.5	1	0	approx. 30	0	0	0		10.5	1	0	approx. 30	0	0	0
	2	0	approx. 30	0					2	0	approx. 30	0					2	0	approx. 30	0
	3	0	approx. 30	0					3	0	approx. 30	0					3	0	approx. 30	0
11	1	0	approx. 30	0	0	0		11	1	0	approx. 30	0	0	0		11	1	0	approx. 30	0	0	0
	2	0	approx. 30	0					2	0	approx. 30	0					2	0	approx. 30	0
	3	0	approx. 30	0					3	0	approx. 30	0					3	0	approx. 30	0
11.5	1	0	approx. 30	0	0	0		11.5	1	0	approx. 30	0	0	0		11.5	1	0	approx. 30	0	0	0
	2	0	approx. 30	0					2	0	approx. 30	0					2	0	approx. 30	0
	3	0	approx. 30	0					3	0	approx. 30	0					3	0	approx. 30	0
12	1	0	approx. 30	0	0	0		12	1	0	approx. 30	0	0	0		12	1	0	approx. 30	0	0	0
	2	0	approx. 30	0					2	0	approx. 30	0					2	0	approx. 30	0
	3	0	approx. 30	0					3	0	approx. 30	0					3	0	approx. 30	0
12.5	1	0	approx. 30	0	0	0		12.5	1	0	approx. 30	0	0	0		12.5	1	0	approx. 30	0	0	0
	2	0	approx. 30	0					2	0	approx. 30	0					2	0	approx. 30	0
	3	0	approx. 30	0					3	0	approx. 30	0					3	0	approx. 30	0
13	1	0	approx. 30	0	0	0		13	1	0	approx. 30	0	0	0		13	1	0	approx. 30	0	0	0
	2	0	approx. 30	0					2	0	approx. 30	0					2	0	approx. 30	0
	3	0	approx. 30	0					3	0	approx. 30	0					3	0	approx. 30	0
13.5	1	0	approx. 30	0	0	0		13.5	1	0	approx. 30	0	0	0		13.5	1	0	approx. 30	0	0	0
	2	0	approx. 30	0					2	0	approx. 30	0					2	0	approx. 30	0
	3	0	approx. 30	0					3	0	approx. 30	0					3	0	approx. 30	0
14	1	0	approx. 30	0	0	0		14	1	0	approx. 30	0	0	0		14	1	0	approx. 30	0	0	0
	2	0	approx. 30	0					2	0	approx. 30	0					2	0	approx. 30	0
	3	0	approx. 30	0					3	0	approx. 30	0					3	0	approx. 30	0
14.5	1	0	approx. 30	0	0	0		14.5	1	0	approx. 30	0	0	0		14.5	1	0	approx. 30	0	0	0
	2	0	approx. 30	0					2	0	approx. 30	0					2	0	approx. 30	0
	3	0	approx. 30	0					3	0	approx. 30	0					3	0	approx. 30	0
15	1	0	approx. 30	0	0	0		15	1	0	approx. 30	0	0	0		15	1	0	approx. 30	0	0	0
	2	0	approx. 30	0					2	0	approx. 30	0					2	0	approx. 30	0
	3	0	approx. 30	0					3	0	approx. 30	0					3	0	approx. 30	0
15.5	1	0	approx. 30	0	0	0		15.5	1	0	approx. 30	0	0	0		15.5	1	0	approx. 30	0	0	0
	2	0	approx. 30	0					2	0	approx. 30	0					2	0	approx. 30	0
	3	0	approx. 30	0					3	0	approx. 30	0					3	0	approx. 30	0
16	1	0	approx. 30	0	0	0		16	1	0	approx. 30	0	0	0		16	1	0	approx. 30	0	0	0
	2	0	approx. 30	0					2	0	approx. 30	0					2	0	approx. 30	0
	3	0	approx. 30	0					3	0	approx. 30	0					3	0	approx. 30	0
16.5	1	0	approx. 30	0	0	0		16.5	1	0	approx. 30	0	0	0		16.5	1	0	approx. 30	0	0	0
	2	0	approx. 30	0					2	0	approx. 30	0					2	0	approx. 30	0
	3	0	approx. 30	0					3	0	approx. 30	0					3	0	approx. 30	0
17	1	0	approx. 30	0	0	0		17	1	0	approx. 30	0	0	0		17	1	0	approx. 30	0	0	0
	2	0	approx. 30	0					2	0	approx. 30	0					2	0	approx. 30	0
	3	0	approx. 30	0					3	0	approx. 30	0					3	0	approx. 30	0
17.5	1	0	approx. 30	0	0	0		17.5	1	0	approx. 30	0	0	0		17.5	1	0	approx. 30	0	0	0
	2	0	approx. 30	0					2	0	approx. 30	0					2	0	approx. 30	0
	3	0	approx. 30	0					3	0	approx. 30	0					3	0	approx. 30	0
18	1	0	approx. 30	0	0	0		18	1	0	approx. 30	0	0	0		18	1	0	approx. 30	0	0	0
	2	0	approx. 30	0					2	0	approx. 30	0					2	0	approx. 30	0
	3	0	approx. 30	0					3	0	approx. 30	0					3	0	approx. 30	0
18.5	1	0	approx. 30	0	0	0		18.5	1	0	approx. 30	0	0	0		18.5	1	0	approx. 30	0	0	0
	2	0	approx. 30	0					2	0	approx. 30	0					2	0	approx. 30	0
	3	0	approx. 30	0					3	0	approx. 30	0					3	0	approx. 30	0
19	1	0	approx. 30	0	0	0		19	1	0	approx. 30	0	0	0		19	1	0	approx. 30	0	0	0
	2	0	approx. 30	0					2	0	approx. 30	0					2	0	approx. 30	0
	3	0	approx. 30	0					3	0	approx. 30	0					3	0	approx. 30	0

## Sheet: Fig 2e
M. paleacea									M. paleacea Mpaccd8a-2/8b-3									M. paleacea Mpamax1-2									M. polymopha									M. pinnata									M. emarginata
Phaeoceros carolinianus									Physcomitrium patens									Dryopteris erythrosora									Matteuccia struthiopteris									Asparagus officinalis									Arachis hypogaea

## Sheet: Fig 2f
M. paleacea, retention time 8.33 min									M. pinnata, retention time 8.27 min									Authentic CLA , retention time 11.71 min

## Sheet: Fig 3a
WT									Mpamax1-1									Mpamax1-2

## Sheet: Fig 3b
WT									Mpamax1-1									Mpamax1-2

## Sheet: Fig 3c
CL-fed control CLA									CL-fed control BSB									CLA-fed control BSB
CL-fed MpaMAX1 CLA									CL-fed MpaMAX1 BSB									CLA-fed MpaMAX1 BSB

## Sheet: Fig 4
a
MpaD27	Replicate 1	Replicate 2	Replicate 3	average	SD
WT +P	1.16526	0.930011	0.904727	1	0.117313
WT -P	1.94577	2.30854	2.56138	2.27189	0.252654
MpaCCD7	Replicate 1	Replicate 2	Replicate 3	average	SD
WT +P	1.49329	0.803304	0.703407	1	0.351184
WT -P	2.39503	1.76841	1.93934	2.03426	0.264474
MpaCCD8A	Replicate 1	Replicate 2	Replicate 3	average	SD
WT +P	1.38149	0.728796	0.889717	1	0.277637
WT -P	11.8485	6.50269	7.30611	8.55244	2.35364
MpaCCD8B	Replicate 1	Replicate 2	Replicate 3	average	SD
WT +P	1.18753	0.823408	0.989057	1	0.148855
WT -P	20.7082	13.0891	16.7053	16.8342	3.11182
MpaMAX1	Replicate 1	Replicate 2	Replicate 3	average	SD
WT +P	1.32932	0.360342	1.31033	1	0.452373
WT -P	5.6971	5.26982	8.78304	6.58332	1.56518
AaCCD8	Replicate 1	Replicate 2	Replicate 3	average	SD
WT +P	0.910244	0.986341	1.10341	1	0.0794508
WT -P	3.06439	2.18634	2.57561	2.60878	0.359228
								Tukey HSD
d								comparison		p-adj
	Replicate 1	Replicate 2	Replicate 3	Replicate 4	average	SD		-P-+P		0.017
+P	0	0	0	0	0	0		H2O-+P		1
-P	42.4242	9.67742	22.8571	8.82353	20.9456	13.5914		rac-GR24-+P		<0.001
H2O	0	0	0	0	0	0		H2O - -P		0.0167
rac-GR24	81.8182	80.9524	74.2857	71.4286	77.1212	4.39277		racGR24 - -P		<0.001																								Tukey HSD
								racGR24 - H2O		<0.001																								comparison		p-adj
e																																		0.5mM-0.015mM		0.62751
5 wpi	Replicate 1	Replicate 2	Replicate 3	Replicate 4	Replicate 5	Replicate 6	Replicate 7	Replicate 8	Replicate 9	Replicate 10	Replicate 11	Replicate 12	Replicate 13	Replicate 14	Replicate 15	Replicate 16	Replicate 17	Replicate 18	Replicate 19	Replicate 20	Replicate 21	Replicate 22	Replicate 23	Replicate 24	Replicate 25	Replicate 26	Replicate 27	Replicate 28	Replicate 29	Replicate 30	average	SD		1mM-0.015mM		< 0.001
0.015mM	2.914	4.066	4.073	4.475	4.877	5.113	3.283	4.072	4.156	3.795	4.048	4.815	3.996	3.677	3.275	5.255	3.503	5.152	3.914	3.508	5.468	4.675	5.215	7.273	3.616						4.32856	0.915454		2.5mM-0.015mM		< 0.001
0.5mM	5.266	6.489	4.766	4.745	4.483	4.834	4.857	8.272	6.525	6.162	4.793	3.101	5.013	3.546	4.675	3.23															5.04731	1.27649		1mM-0.5mM		< 0.001
1mM	7.882	7.727	9.671	3.603	9.041	8.41	7.523	10.023	8.716	12.544	7.593	11.328	12.869	10.525	6.572	6.519	8.025														8.73947	2.2388		2.5mM-0.5mM		<0.001
2.5mM	11.726	12.357	10.509	10.767	12.178	11.233	12.357	13.417	11.341	8.708	9.96	7.865	8.838	12.946	7.65	8.41	13.651	11.052	11.474	10.486	6.985	7.567	8.05	12.288	5.671	8.797	10.645	13.971	12.922	15.429	10.6417	2.32314		2.5mM-1mM		0.00647
8 wpi	Replicate 1	Replicate 2	Replicate 3	Replicate 4	Replicate 5	Replicate 6	Replicate 7	Replicate 8	Replicate 9	Replicate 10	Replicate 11	Replicate 12	Replicate 13	Replicate 14	Replicate 15	Replicate 16	Replicate 17	Replicate 18	Replicate 19	Replicate 20	Replicate 21	Replicate 22	Replicate 23	Replicate 24	Replicate 25	Replicate 26	Replicate 27	Replicate 28	Replicate 29	Replicate 30	Replicate 31	Replicate 32	Replicate 33	Replicate 34	Replicate 35	Replicate 36	Replicate 37	Replicate 38	Replicate 39	Replicate 40	Replicate 41	Replicate 42	Replicate 43	Replicate 44	Replicate 45	Replicate 46	Replicate 47	Replicate 48	Replicate 49
0.015mM	5.438	5.966	5.99	8.401	7.316	8.638	8.894	4.475	4.815	6.596	8.177	3.916	6.064	3.951	8.054	6.109	7.176	3.88	7.03	6.627	4.256	4.552	4.194	4.458	5.303	4.795	4.634	4.527	8.459	7.833	5.004	3.449	2.541	5.874	4.823	4.805	3.982	4.233	5.201	5.728	4.143	5.288	6.442	4.421	3.835	4.098	5.341	5.014	4.581
2.5mM	24.781	23.751	17.954	16.014	16.846	21.257	20.893	20.318	20.077	17.402	10.668	20.477	17.021	20.481	19.137	23.235	19.978	16.131	12.708	16.507	14.684	17.157	14.456	17.183	23.155	16.484	11.238	12.748	19.948	16.541	23.101	25.304	21.119	17.822	24.074	15.069	19.064
f
1 week							Tukey HSD
MpaCCD8B	Replicate 1	Replicate 2	Replicate 3	average	SD		comparison		p-adj
56μM	1.02772	1.15842	1.26535	1.1505	0.097171		112μM-56μM		0.507
112μM	0.766337	1.08119	1.12871	0.992079	0.160799		560μM-56μM		0.538
560μM	1.18812	0.861386	0.950495	1	0.137905		560μM-112μM		0.998
2 week							Tukey HSD
MpaCCD8B	Replicate 1	Replicate 2	Replicate 3	average	SD		comparison		p-adj
56μM	1.71429	1.12412	1.13817	1.32553	0.274954		112μM-56μM		0.622
112μM	1.75644	0.419438	0.677986	0.951288	0.57903		560μM-56μM		0.694
560μM	0.941452	1.26464	0.793911	1	0.196582		560μM-112μM		0.991
3 week							Tukey HSD
MpaCCD8B	Replicate 1	Replicate 2	Replicate 3	average	SD		comparison		p-adj
56μM	2.85714	2.83093	3.69594	3.128	0.401732		112μM-56μM		0.00107
112μM	1.65138	1.29227	1.4941	1.47925	0.146981		560μM-56μM		< 0.001
560μM	1.03145	0.923984	1.04456	1	0.0540169		560μM-112μM		0.21193
[truncated: 5 more columns]

## Sheet: Fig 5
c (upper)																				Tukey HSD					d
	Replicate 1	Replicate 2	Replicate 3	Replicate 4	Replicate 5	Replicate 6	Replicate 7	Replicate 8	Replicate 9	Replicate 10	Replicate 11	Replicate 12	Replicate 13	Replicate 14	Replicate 15	Replicate 16	average	SD		comparison		p-adj			Mpamax1-1								Mpamax1-2
WT (♂)	4	6	17	13	17	12	12	22	12	5	9	12	11	11	9		11.4667	4.58791		WT (♀) - WT (♂)		0.3592			Retention time (min)	Replicate	Germinated seeds	Seeds/disk	Germination rate (%)	average	SE		Retention time (min)	Replicate	Germinated seeds	Seeds/disk	Germination rate (%)	average	SE
WT (♀)	6	8	6	9	9	12	6	14	3	9	3	2	14	10	15		8.4	3.99667		Mpaccd8a-1 - WT (♂)		0.9621			0.5	1	0	approx. 30	0	0	0		0.5	1	0	approx. 30	0	0	0
Mpaccd8a-1	5	8	1	16	14	9	15	11	17	11	6	7	9				9.92308	4.51428		Mpaccd8b-1 - WT (♂)		0.0133				2	0	approx. 30	0					2	0	approx. 30	0
Mpaccd8b-1	7	7	1	4	5	14	12	11	8	12	1	1	7	3	5		6.53333	4.11285		Mpaccd8a-2/b-3		<0.001				3	0	approx. 30	0					3	0	approx. 30	0
Mpaccd8a-2/b-3	0	0	0	0	0	0	0	0	0	0	0	0	0	0	0	0	0	0		WT (♂) + GR24 - WT (♂)		0.032			1	1	0	approx. 30	0	0	0		1	1	0	approx. 30	0	0	0
WT (♂) + GR24	5	4	7	7	9	10	2	1	6	8	14	8	7				6.76923	3.26176		WT (♀) + GR24 - WT (♂)		0.1951				2	0	approx. 30	0					2	0	approx. 30	0
WT (♀) + GR24	10	9	9	9	3	6	8	4	3	15	7	8	4	10	17	6	8	3.80789		Mpaccd8a-2/b-3 + GR24		0.156				3	0	approx. 30	0					3	0	approx. 30	0
Mpaccd8a-2/b-3 + GR24	8	5	5	14	4	12	8	9	4	4	9	10	13	5	7		7.8	3.24962		Mpaccd8a-1 - WT (♀)		0.9648			1.5	1	0	approx. 30	0	0	0		1.5	1	0	approx. 30	0	0	0
																				Mpaccd8b-1 - WT (♀)		0.8816				2	0	approx. 30	0					2	0	approx. 30	0
																				Mpaccd8a-2/b-3 - WT (♀)		<0.001				3	0	approx. 30	0					3	0	approx. 30	0
																				WT (♂) + GR24 - WT (♀)		0.9493			2	1	0	approx. 30	0	0	0		2	1	0	approx. 30	0	0	0
																				WT (♀) + GR24 - WT (♀)		1				2	0	approx. 30	0					2	0	approx. 30	0
																				Mpaccd8a-2/b-3 + GR24 - WT (♀)		0.9999				3	0	approx. 30	0					3	0	approx. 30	0
																				Mpaccd8b-1 - Mpaccd8a-1		0.2797			2.5	1	0	approx. 30	0	0	0		2.5	1	0	approx. 30	0	0	0
																				Mpaccd8a-2/b-3 - Mpaccd8a-1		<0.001				2	0	approx. 30	0					2	0	approx. 30	0
																				WT (♂) + GR24 - Mpaccd8a-1		0.4175				3	0	approx. 30	0					3	0	approx. 30	0
																				WT (♀) + GR24 - Mpaccd8a-1		0.8773			3	1	0	approx. 30	0	0	0		3	1	0	approx. 30	0	0	0
																				Mpaccd8a-2/b-3 + GR24 - Mpaccd8a-1		0.8223				2	0	approx. 30	0					2	0	approx. 30	0
																				Mpaccd8a-2/b-3 - Mpaccd8b-1		<0.001				3	0	approx. 30	0					3	0	approx. 30	0
																				WT (♂) + GR24 - Mpaccd8b-1		1			3.5	1	0	approx. 30	0	0	0		3.5	1	0	approx. 30	0	0	0
																				WT (♀) + GR24 - Mpaccd8b-1		0.9618				2	0	approx. 30	0					2	0	approx. 30	0
																				Mpaccd8a-2/b-3 + GR24 - Mpaccd8b-1		0.9846				3	0	approx. 30	0					3	0	approx. 30	0
																				WT (♂) + GR24 - Mpaccd8a-2/b-3		<0.001			4	1	0	approx. 30	0	0	0		4	1	0	approx. 30	0	0	0
																				WT (♀) + GR24 - Mpaccd8a-2/b-3		<0.001				2	0	approx. 30	0					2	0	approx. 30	0
																				Mpaccd8a-2/b-3 + GR24 - Mpaccd8a-2/b-3		<0.001				3	0	approx. 30	0					3	0	approx. 30	0
																				WT (♀) + GR24 - WT (♂) + GR24		0.9886			4.5	1	0	approx. 30	0	0	0		4.5	1	0	approx. 30	0	0	0
																				Mpaccd8a-2/b-3 + GR24 - WT (♂) + GR24		0.9965				2	0	approx. 30	0					2	0	approx. 30	0
																				Mpaccd8a-2/b-3 + GR24 - WT (♀) + GR24		1				3	0	approx. 30	0					3	0	approx. 30	0
																									5	1	0	approx. 30	0	0	0		5	1	0	approx. 30	0	0	0
																				Tukey HSD						2	0	approx. 30	0					2	0	approx. 30	0
c (lower)																				comparison		p-adj				3	0	approx. 30	0					3	0	approx. 30	0
	Replicate 1	Replicate 2	Replicate 3	Replicate 4	Replicate 5	Replicate 6	Replicate 7	Replicate 8	Replicate 9	Replicate 10	Replicate 11	Replicate 12	Replicate 13	Replicate 14	Replicate 15	average	SD			WT (♀) - WT (♂)		0.7293			5.5	1	0	approx. 30	0	0	0		5.5	1	0	approx. 30	0	0	0
WT (♂)	18	6	13	12	12	0	2	0	11	6	14	17	4	12		9.07143	5.79981			Mpamax1-1 - WT (♂)		0.9581				2	0	approx. 30	0					2	0	approx. 30	0
WT (♀)	9	4	5	8	11	15	16	10	19	11	35	8	21	12	13	13.1333	7.41949			Mpakai2a-1 - WT (♂)		0.9108				3	0	approx. 30	0					3	0	approx. 30	0
Mpamax1-1	6	3	20	8	24	7	14	13	9	10	12	8	6	24		11.7143	6.43016			Mpakai2b-1 - WT (♂)		0.9995			6	1	0	approx. 30	0	0	0		6	1	0	approx. 30	0	0	0
Mpakai2a-1	24	2	7	19	6	8	15	17	18	7	5	17	13	3	21	12.1333	6.83975			Mpakai2a-1/Mpakai2b-3 - WT (♂)		0.8139				2	0	approx. 30	0					2	0	approx. 30	0
Mpakai2b-1	19	3	11	3	8	16	16	10	10	24	7	1	3	13	9	10.2	6.32666			Mpamax2-1 - WT (♂)		0.0758				3	0	approx. 30	0					3	0	approx. 30	0
Mpakai2a-1/Mpakai2b-3	6	5	5	13	18	11	1	12	20	11	16	22	16	20	15	12.7333	6.0824			Mpamax1-1 - WT (♀)		0.9983			6.5	1	0	approx. 30	0	0	0		6.5	1	0	approx. 30	0	0	0
Mpamax2-1	15	11	3	30	8	19	22	29	32	4	19	8	12	23	15	16.6667	8.94924			Mpakai2a-1 - WT (♀)		0.9997				2	0	approx. 30	0					2	0	approx. 30	0
																				Mpakai2b-1 - WT (♀)		0.9203				3	0	approx. 30	0					3	0	approx. 30	0
																				Mpakai2a-1/Mpakai2b-3 - WT (♀)		1			7	1	0	approx. 30	0	0	0		7	1	0	approx. 30	0	0	0
																				Mpamax2-1 - WT (♀)		0.8265				2	0	approx. 30	0					2	0	approx. 30	0
																				Mpakai2a-1 - Mpamax1-1		1				3	0	approx. 30	0					3	0	approx. 30	0
																				Mpakai2b-1 - Mpamax1-1		0.9975			7.5	1	0	approx. 30	0	0	0		7.5	1	0	approx. 30	0	0	0
																				Mpakai2a-1/Mpakai2b-3 - Mpamax1-1		0.9997				2	0	approx. 30	0					2	0	approx. 30	0
																				Mpamax2-1 - Mpamax1-1		0.5122				3	0	approx. 30	0					3	0	approx. 30	0
																				Mpakai2b-1 - Mpakai2a-1		0.9898			8	1	0	approx. 30	0	0	0		8	1	0	approx. 30	0	0	0
																				Mpakai2a-1/Mpakai2b-3 - Mpakai2a-1		1				2	0	approx. 30	0					2	0	approx. 30	0
																				Mpamax2-1 - Mpakai2a-1		0.5967				3	0	approx. 30	0					3	0	approx. 30	0
																				Mpakai2a-1/Mpakai2b-3 - Mpakai2b-1		0.9597			8.5	1	0	approx. 30	0	0	0		8.5	1	0	approx. 30	0	0	0
																				Mpamax2-1 - Mpakai2b-1		0.1819				2	0	approx. 30	0					2	0	approx. 30	0
																				Mpamax2-1 - Mpakai2a-1/Mpakai2b-3		0.7425				3	0	approx. 30	0					3	0	approx. 30	0
																									9	1	0	approx. 30	0	0	0		9	1	0	approx. 30	0	0	0
																										2	0	approx. 30	0					2	0	approx. 30	0
																										3	0	approx. 30	0					3	0	approx. 30	0
																									9.5	1	0	approx. 30	0	0	0		9.5	1	0	approx. 30	0	0	0
																										2	0	approx. 30	0					2	0	approx. 30	0
																										3	0	approx. 30	0					3	0	approx. 30	0
																									10	1	0	approx. 30	0	0	0		10	1	0	approx. 30	0	0	0
																										2	0	approx. 30	0					2	0	approx. 30	0
																										3	0	approx. 30	0					3	0	approx. 30	0
																									10.5	1	0	approx. 30	0	0	0		10.5	1	0	approx. 30	0	0	0
																										2	0	approx. 30	0					2	0	approx. 30	0
																										3	0	approx. 30	0					3	0	approx. 30	0
																									11	1	0	approx. 30	0	0	0		11	1	0	approx. 30	0	0	0
																										2	0	approx. 30	0					2	0	approx. 30	0
																										3	0	approx. 30	0					3	0	approx. 30	0
																									11.5	1	0	approx. 30	0	0	0		11.5	1	0	approx. 30	0	0	0
																										2	0	approx. 30	0					2	0	approx. 30	0
																										3	0	approx. 30	0					3	0	approx. 30	0
																									12	1	0	approx. 30	0	0	0		12	1	0	approx. 30	0	0	0
																										2	0	approx. 30	0					2	0	approx. 30	0
																										3	0	approx. 30	0					3	0	approx. 30	0
																									12.5	1	0	approx. 30	0	0	0		12.5	1	0	approx. 30	0	0	0
																										2	0	approx. 30	0					2	0	approx. 30	0
																										3	0	approx. 30	0					3	0	approx. 30	0
																									13	1	0	approx. 30	0	0	0		13	1	0	approx. 30	0	0	0
																										2	0	approx. 30	0					2	0	approx. 30	0
																										3	0	approx. 30	0					3	0	approx. 30	0
																									13.5	1	0	approx. 30	0	0	0		13.5	1	0	approx. 30	0	0	0
																										2	0	approx. 30	0					2	0	approx. 30	0
																										3	0	approx. 30	0					3	0	approx. 30	0
																									14	1	0	approx. 30	0	0	0		14	1	0	approx. 30	0	0	0
																										2	0	approx. 30	0					2	0	approx. 30	0
																										3	0	approx. 30	0					3	0	approx. 30	0
																									14.5	1	0	approx. 30	0	0	0		14.5	1	0	approx. 30	0	0	0
																										2	0	approx. 30	0					2	0	approx. 30	0
																										3	0	approx. 30	0					3	0	approx. 30	0
																									15	1	0	approx. 30	0	0	0		15	1	0	approx. 30	0	0	0
																										2	0	approx. 30	0					2	0	approx. 30	0
																										3	0	approx. 30	0					3	0	approx. 30	0
																									15.5	1	0	approx. 30	0	0	0		15.5	1	0	approx. 30	0	0	0
																										2	0	approx. 30	0					2	0	approx. 30	0
																										3	0	approx. 30	0					3	0	approx. 30	0
																									16	1	0	approx. 30	0	0	0		16	1	0	approx. 30	0	0	0
																										2	0	approx. 30	0					2	0	approx. 30	0
																										3	0	approx. 30	0					3	0	approx. 30	0
																									16.5	1	0	approx. 30	0	0	0		16.5	1	0	approx. 30	0	0	0
																										2	0	approx. 30	0					2	0	approx. 30	0
																										3	0	approx. 30	0					3	0	approx. 30	0
																									17	1	0	approx. 30	0	0	0		17	1	0	approx. 30	0	0	0
																										2	0	approx. 30	0					2	0	approx. 30	0
																										3	0	approx. 30	0					3	0	approx. 30	0
																									17.5	1	0	approx. 30	0	0	0		17.5	1	0	approx. 30	0	0	0
																										2	0	approx. 30	0					2	0	approx. 30	0
																										3	0	approx. 30	0					3	0	approx. 30	0
																									18	1	13	44	29.55	38.5867	4.63566		18	1	8	52	15.39	16.4167	1.60833
																										2	19	46	41.31					2	9	46	19.57
																										3	22	49	44.9					3	7	49	14.29
																									18.5	1	0	approx. 30	0	0	0		18.5	1	0	approx. 30	0	0	0
																										2	0	approx. 30	0					2	0	approx. 30	0
																										3	0	approx. 30	0					3	0	approx. 30	0
																									19	1	0	approx. 30	0	0	0		19	1	0	approx. 30	0	0	0
																										2	0	approx. 30	0					2	0	approx. 30	0
																										3	0	approx. 30	0					3	0	approx. 30	0

[truncated: 9 more sheets: Fig 6, Fig7, Fig S9, Fig S10, Fig S11, Fig S12c, Fig S12d, Fig S12e f, Fig S13]
